# Supplementary material for: Glycoprofile Comparison of the SARS-CoV-2 Spike Proteins Expressed in CHO and HEK Cell Lines
Source: Mol Biotechnol. 2024 Oct 1;67(9):3737–52. doi: 10.1007/s12033-024-01288-2 (PMC12413344; doi:10.1007/s12033-024-01288-2)
Supplement: Supplementary file 1 — Supplementary Table S1 Site specific analysis of glycan species present on CHO-S and HEK Expi293F derived spike protein.(xlsx 94KB) [file 12033_2024_1288_MOESM1_ESM.xlsx]

## Sheet: Information
Glycoprofile Comparison of the SARS-CoV-2 Spike Proteins Expressed in CHO and HEK Cell Lines
Molecular Biotechnology
Helen L Wright, Caroline Evans, Philip J Jackson, David C James, Kang Lan Tee, Tuck Seng Wong, Mark J Dickman, Jagroop Pandhal
Corresponding Author:
Jagroop Pandhal
Department of Chemical and Biological Engineering, Mappin Street, University of Sheffield, S1 3JD, UK
j.pandhal@sheffield.ac.uk

## Sheet: CHO-S
Supplementary Materials Table S1. Site specific analysis of glycan species present on CHO-S and HEK Expi293F derived spike protein
Peptide Sequence		N-Glycosylation Site			Modification		Average MS Area		Relative Abundance of Glycan per Site
LVSSQCVNLTTR		N17			A2S1G1F		2.10829e+06		0.4
QCVNLTTR		N17			A2S1G1F		5.42187e+06
QCVNLTTR		N17			A3S2G1F		2841292		0.15
MFVFLVLLPLVSSQCVN		N17			A4S1G3		8.30581e+06		0.44
SSVLHSTQDLFLPFFSNVTWFHAIHVSGTNGTK		N61			A4Ga2G2F		1257063		0.15
SSVLHSTQDLFLPFFSNVTWFH		N61			M5		1.72486e+06		0.53
SSVLHSTQDLFLPFFSNVTWF		N61			M5		2.58491e+06
SSVLHSTQDLFLPFFSNVTWFH		N61			M6		999066		0.32
SSVLHSTQDLFLPFFSNVTWF		N61			M6		1.61805e+06
SSVLHSTQDLFLPFFSNVTWFHAIHVSGTNGTK		N74			A2G2		677623		0.43
HAIHVSGTNGTK		N74			A2S1G1F		458740		0.29
SGTNGTKR		N74			A4S3G0		447315		0.28
TQSLLIVNNATNVVIK		N122			A1G1M5		720625		0.00509474
NATNVVIKVCEFQFCNDPFLGVYYHKNNKSWMESEFRVYSSANNCTFEYVSQPFLMDLEGK		N122			A2G0F		1782519		0.0126022
TQSLLIVNNATNVVIK		N122			A2G1		1.18301e+06		0.00836377
TQSLLIVNNATNVVIK		N122			A2G1F		787253		0.0055658
TQSLLIVNNATNVVIK		N122			A2G2		1.80473e+07		0.17466
TQSLLIVNNATNVVIK		N122			A2G2		2.15071e+06
TQSLLIVNNATNVVIK		N122			A2G2		725323
TQSLLIVNNATNVVIK		N122			A2G2		1.0422e+06
KSNIIRGWIFGTTLDSKTQSLLIVNNATNVVIKVCE		N122			A2G2		549811
KSNIIRGWIFGTTLDSKTQSLLIVNNATNVVIKVCE		N122			A2G2		2.18943e+06
TQSLLIVNNATNVVIK		N122			A2G2F		9.73851e+06		0.0813599
TQSLLIVNNATNVVIK		N122			A2G2F		1.16233e+06
KSNIIRGWIFGTTLDSKTQSLLIVNNATNVVIKVCE		N122			A2G2F		607097
TQSLLIVNNATNVVIK		N122			A2Ga1G1F		2.88896e+06		0.0204247
NATNVVIKVCEFQFCNDPFLGVYYHKNNKSWMESEFRVYSSANNCTFEYVSQPFLMDLEGK		N122			A2S1G0F		957864		0.006772
TQSLLIVNNATNVVIK		N122			A2S1G1		1.89004e+07		0.158953
TQSLLIVNNATNVVIK		N122			A2S1G1		737948
TQSLLIVNNATNVVIK		N122			A2S1G1		682261
TQSLLIVNNATNVVIK		N122			A2S1G1		409810
KSNIIRGWIFGTTLDSKTQSLLIVNNATNVVIKVCE		N122			A2S1G1		1286042
KSNIIRGWIFGTTLDSKTQSLLIVNNATNVVIKVCE		N122			A2S1G1		466652
TQSLLIVNNATNVVIK		N122			A2S1G1F		2.04801e+06		0.114962
TQSLLIVNNATNVVIK		N122			A2S1G1F		13287883
KSNIIRGWIFGTTLDSKTQSLLIVNNATNVVIKVCE		N122			A2S1G1F		924909
TQSLLIVNNATNVVIK		N122			A2S2		2.04097e+06		0.0144295
TQSLLIVNNATNVVIK		N122			A2S2F		1.43066e+06		0.0101146
TQSLLIVNNATNVVIK		N122			A3G3		2.12332e+06		0.0150117
TQSLLIVNNATNVVIK		N122			A3G3F		1.23462e+06		0.0194059
NNATNVVIKVCEFQFCNDPFLGVYYHKNNKSWMESEFRVYSSANNCTFEYVSQPFLMDLEGK		N122			A3G3F		1.51024e+06
TQSLLIVNNATNVVIK		N122			A3S1G2		1796523		0.0127012
TQSLLIVNNATNVVIK		N122			A3S1G2F		1.49046e+06		0.0105374
IVNNATNVVIKVCEFQFCNDPFLGVYYHKNNKSWMESEFR		N122			A4G3		1567127		0.0110794
SKTQSLLIVNNATNVVIKVCEFQFCNDPFLGVYYHKNNKSWMESEFRVYSSANNCTFEYVSQPFLMD		N122			A4Ga2G2F		792596		0.00560357
IVNNATNVVIKVCEFQFCNDPFLGVYYHKNNKSWMESEFR		N122			A4S1G2		9.12731e+06		0.0708951
IVNNATNVVIKVCEFQFCNDPFLGVYYHKNNKSWMESEFR		N122			A4S1G2		900430
IVNNATNVVIKVCEFQFCNDPFLGVYYHKNNKSWMESEFR		N122			A4S1G2F		2070193		0.0621098
NATNVVIKVCEFQFCNDPFLGVYYHKNNKSWMESEFRVYSSANNCTFEYVSQPFLMDLEGK		N122			A4S1G2F		4.64923e+06
NATNVVIKVCEFQFCNDPFLGVYYHKNNKSWMESEFRVYSSANNCTFEYVSQPFLMDLEGK		N122			A4S1G2F		2.06568e+06
SKTQSLLIVNNATNVVIKVCEFQFCNDPFLGVYYHKNNKSWME		N122			A4S4		16638218		0.151037
SKTQSLLIVNNATNVVIKVCEFQFCNDPFLGVYYHKNNKSWME		N122			A4S4		3147680
SKTQSLLIVNNATNVVIKVCEFQFCNDPFLGVYYHKNNKSWME		N122			A4S4		1.5775e+06
TQSLLIVNNATNVVIK		N122			M5		1112117		0.00786256
TQSLLIVNNATNVVIK		N122			M6		1.22559e+06		0.00866477
TQSLLIVNNATNVVIK		N122			M7		1123271		0.00794141
TQSLLIVNNATNVVIK		N122			M8		544155		0.004
PFLGVYYHKNNKSWMESE		N149			A1G1M4		638206		0.00150437
VCEFQFCNDPFLGVYYHKNNKSWMESEFRVYSSANNCTFEYVSQPFLMDLEGK		N149			A1G1M5		3.46903e+06		0.00817716
FQFCNDPFLGVYYHKNNKSWMESEFRVYSSANNCTFE		N149			A1S1M4F		378579		0.000892383
NNKSWMESEF		N149			A2G0		553295		0.00247595
NNKSWMESEF		N149			A2G0		497089
FQFCNDPFLGVYYHKNNKSWME		N149			A2G0F		293411		0.000691626
NNKSWMESEF		N149			A2G1		1893420		0.0245521
NNKSWMESEF		N149			A2G1		1.12296e+06
VCEFQFCNDPFLGVYYHKNNKSWMESEFRVYSSANNCTFEYVSQPFLMDLEGK		N149			A2G1		7399467
FQFCNDPFLGVYYHKNNKSWME		N149			A2G1F		655905		0.00154609
IVNNATNVVIKVCEFQFCNDPFLGVYYHKNNKSWMESEFR		N149			A2G1M5		6.20601e+06		0.0146287
FQFCNDPFLGVYYHKNNKSWME		N149			A2G2F		4161920		0.0113822
FQFCNDPFLGVYYHKNNKSWMESE		N149			A2G2F		666816
PFLGVYYHKNNKSWMESE		N149			A2G2M4		618998		0.0033067
FQFCNDPFLGVYYHKNNKSWME		N149			A2G2M4		783818
VCEFQFCNDPFLGVYYHKNNKSWMESEFR		N149			A2G2M4F		3970558		0.00935935
NNKSWMESEF		N149			A2S1G0		1.3043e+07		0.0615676
NNKSWMESEF		N149			A2S1G0		4.08852e+06
NNKSWMESEF		N149			A2S1G0		3167850
NNKSWMESEF		N149			A2S1G0		2.03097e+06
NNKSWMESEF		N149			A2S1G0		1.7125e+06
VCEFQFCNDPFLGVYYHKNNKSWMESEFR		N149			A2S1G0		2076218
VCEFQFCNDPFLGVYYHKNNKSWMESEFRVYSSANNCTFEYVSQPFLMDLEGK		N149			A2S1G0M5		4.18315e+06		0.00986048
VCEFQFCNDPFLGVYYHKNNKSWMESEFR		N149			A2S1G1		1.64956e+06		0.0450588
VCEFQFCNDPFLGVYYHKNNKSWMESEFR		N149			A2S1G1		14226856
VCEFQFCNDPFLGVYYHKNNKSWMESEFR		N149			A2S1G1		3.23908e+06
FQFCNDPFLGVYYHKNNKSWME		N149			A2S1G1F		887303		0.0372072
FQFCNDPFLGVYYHKNNKSWME		N149			A2S1G1F		1.21067e+07
FQFCNDPFLGVYYHKNNKSWME		N149			A2S1G1F		841300
FQFCNDPFLGVYYHKNNKSWMESE		N149			A2S1G1F		1949299
FQFCNDPFLGVYYHKNNKSWME		N149			A2S1G1M4		1996484		0.00470609
VCEFQFCNDPFLGVYYHKNNKSWMESEFR		N149			A2S1G1M4F		8.88412e+06		0.0209415
NNKSWMESEFR		N149			A2S1G1M5F		308060		0.000726156
VCEFQFCNDPFLGVYYHKNNKSWMESEFR		N149			A2S2		27311372		0.070539
VCEFQFCNDPFLGVYYHKNNKSWMESEFR		N149			A2S2		2.61367e+06
FQFCNDPFLGVYYHKNNKSWME		N149			A2S2F		907397		0.0204189
FQFCNDPFLGVYYHKNNKSWME		N149			A2S2F		6577020
FQFCNDPFLGVYYHKNNKSWME		N149			A2S2F		340144
FQFCNDPFLGVYYHKNNKSWMESE		N149			A2S2F		837823
VCEFQFCNDPFLGVYYHKNNKSWMESEFR		N149			A2S2M4F		4937733		0.0116392
VCEFQFCNDPFLGVYYHKNNKSWMESEFRVYSSANNCTFEYVSQPFLMDLEGK		N149			A3G2		1.68965e+07		0.0552201
VCEFQFCNDPFLGVYYHKNNKSWMESEFRVYSSANNCTFEYVSQPFLMDLEGK		N149			A3G2		4076253
YHKNNKSWMESEFRVYSSANNCTFEYVSQPFLMDLEGKQGNFK		N149			A3G2		2453485
VCEFQFCNDPFLGVYYHKNNKSWMESEFRVYSSANNCTFEYVSQPFLMDLEGK		N149			A3G2F		4.11829e+06		0.0116495
FQFCNDPFLGVYYHKNNKSWME		N149			A3G3F		823833
PFLGVYYHKNNKSWMESE		N149			A3Ga1G2		453691		0.00313679
PFLGVYYHKNNKSWMESE		N149			A3Ga1G2		877042
TNVVIKVCEFQFCNDPFLGVYYHKNNKSWMESEFRVYSSANNCTFEYVSQPFLMDLEGK		N149			A3S1G0F		2091694		0.00493052
VCEFQFCNDPFLGVYYHKNNKSWMESEFRVYSSANNCTFEYVSQPFLMDLEGK		N149			A3S1G1		5.66059e+06		0.0133431
PFLGVYYHKNNKSWMESE		N149			A3S1G2F		2.6023e+06		0.0142588
FQFCNDPFLGVYYHKNNKSWME		N149			A3S1G2F		2.92731e+06
FQFCNDPFLGVYYHKNNKSWMESE		N149			A3S1G2F		519470
PFLGVYYHKNNKSWMESE		N149			A3S1Ga1G1		294817		0.00268622
PFLGVYYHKNNKSWMESE		N149			A3S1Ga1G1		307258
FQFCNDPFLGVYYHKNNKSWME		N149			A3S1Ga1G1		537512
NNKSWMESEF		N149			A3S2G0		8.02245e+06		0.0507378
FQFCNDPFLGVYYHKNNKSWMESEFRVYSSANNCTFE		N149			A3S2G0		582662
YHKNNKSWMESEFRVYSSANNCTFEYVSQPFLMDLEGKQGNFK		N149			A3S2G0		1.14031e+07
YHKNNKSWMESEFRVYSSANNCTFEYVSQPFLMDLEGKQGNFK		N149			A3S2G0		1.51656e+06
VCEFQFCNDPFLGVYYHKNNKSWMESEFR		N149			A3S2G1		6.17018e+06		0.0145443
FQFCNDPFLGVYYHKNNKSWME		N149			A3S2G1F		436594		0.0215484
FQFCNDPFLGVYYHKNNKSWME		N149			A3S2G1F		8704989
FQFCNDPFLGVYYHKNNKSWME		N149			A3S2Ga1		1.59123e+06		0.00375082
VCEFQFCNDPFLGVYYHKNNKSWMESEFR		N149			A3S3		6321515		0.014901
FQFCNDPFLGVYYHKNNKSWME		N149			A3S3F		3.8816e+06		0.00914965
FQFCNDPFLGVYYHKNNKSWMESEFRVYSSANNCTFEYVSQPFLMDLE		N149			A3Sg1G1		942803		0.00222236
VCEFQFCNDPFLGVYYHKNNKSWMESEFR		N149			A3Sg1G1F		4.46015e+06		0.0105134
FQFCNDPFLGVYYHKNNKSWMESEFRVYSSANNCTFEYVSQPFLMDLE		N149			A3Sg1S1G0		991604		0.0023374
FQFCNDPFLGVYYHKNNKSWME		N149			A3Sg1S2F		839644		0.0019792
VCEFQFCNDPFLGVYYHKNNKSWMESEFRVYSSANNCTFEYVSQPFLMDLEGK		N149			A4G3		10757983		0.0338936
VCEFQFCNDPFLGVYYHKNNKSWMESEFRVYSSANNCTFEYVSQPFLMDLEGK		N149			A4G3		3620843
VCEFQFCNDPFLGVYYHKNNKSWMESEFRVYSSANNCTFEYVSQPFLMDLEGK		N149			A4G3F		3.09868e+06		0.00730416
NVVIKVCEFQFCNDPFLGVYYHKNNKSWMESEFRVYSSANNCTFEYVSQPFLMDLEGK		N149			A4Ga1G3F		1618400		0.00381487
TNVVIKVCEFQFCNDPFLGVYYHKNNKSWMESEFRVYSSANNCTFEYVSQPFLMDLEGK		N149			A4S1G1F		2.19077e+06		0.00516405
NNKSWMESEF		N149			A4S1G2		1.52473e+06		0.046209
VCEFQFCNDPFLGVYYHKNNKSWMESEFRVYSSANNCTFEYVSQPFLMDLEGK		N149			A4S1G2		12472463
VCEFQFCNDPFLGVYYHKNNKSWMESEFRVYSSANNCTFEYVSQPFLMDLEGK		N149			A4S1G2		5.60626e+06
VCEFQFCNDPFLGVYYHKNNKSWMESEFRVYSSANNCTFEYVSQPFLMDLEGK		N149			A4S1G2F		1.48117e+06		0.0034914
FQFCNDPFLGVYYHKNNKSWME		N149			A4S1G3F		997937		0.00235232
IVNNATNVVIKVCEFQFCNDPFLGVYYHKNNKSWMESEFR		N149			A4S2G1		1.83662e+07		0.0499863
VCEFQFCNDPFLGVYYHKNNKSWMESEFRVYSSANNCTFEYVSQPFLMDLEGK		N149			A4S2G1		2839736
VCEFQFCNDPFLGVYYHKNNKSWMESEFR		N149			A4S2G2		2.19766e+06		0.00518029
FQFCNDPFLGVYYHKNNKSWME		N149			A4S2G2F		475641		0.00893486
FQFCNDPFLGVYYHKNNKSWME		N149			A4S2G2F		3.31483e+06
FQFCNDPFLGVYYHKNNKSWME		N149			A4S2Ga1G1		497127		0.00117182
FQFCNDPFLGVYYHKNNKSWME		N149			A4S3G1F		2101688		0.00495407
FQFCNDPFLGVYYHKNNKSWME		N149			A4S4F		1158874		0.00273168
FQFCNDPFLGVYYHKNNKSWMESEFRVYSSANNCTFEYVSQPFLMDLE		N149			A4Sg1G0		1.82142e+06		0.00429342
FQFCNDPFLGVYYHKNNKSWMESEFRVYSSANNCTFEYVSQPFLMDLE		N149			A4Sg1G1		427416		0.0010075
FQFCNDPFLGVYYHKNNKSWMESEFRVYSSANNCTFEYVSQPFLMDLE		N149			A4Sg1G2		708068		0.0187013
FQFCNDPFLGVYYHKNNKSWMESEFRVYSSANNCTFEYVSQPFLMDLE		N149			A4Sg1G2		2.21984e+06
NVVIKVCEFQFCNDPFLGVYYHKNNKSWMESEFR		N149			A4Sg1G2		1291618
NVVIKVCEFQFCNDPFLGVYYHKNNKSWMESEFR		N149			A4Sg1G2		3.71418e+06
FQFCNDPFLGVYYHKNNKSWMESEFRVYSSANNCTFEYVSQPFLMDLE		N149			A4Sg1S1G0		627884		0.00148004
FQFCNDPFLGVYYHKNNKSWMESEFRVYSSANNCTFEYVSQPFLMDLE		N149			A4Sg1S1G1		1.96856e+06		0.00684379
FQFCNDPFLGVYYHKNNKSWMESEFRVYSSANNCTFEYVSQPFLMDLE		N149			A4Sg1S1G1		934810
TQSLLIVNNATNVVIKVCEFQFCNDPFLGVYYHKNNK		N149			A4Sg1S1G2		6.76549e+06		0.0159475
QFCNDPFLGVYYHKNNKSWMESEFRVYSSANNCTFEYVSQPFLMDLEGK		N149			A4Sg1S2G0		1.9784e+06		0.153298
QFCNDPFLGVYYHKNNKSWMESEFRVYSSANNCTFEYVSQPFLMDLEGK		N149			A4Sg1S2G0		3.41738e+06
FQFCNDPFLGVYYHKNNKSWMESEFRVYSSANNCTFEYVSQPFLMDLE		N149			A4Sg1S2G0		1.92831e+06
FQFCNDPFLGVYYHKNNKSWMESEFRVYSSANNCTFEYVSQPFLMDLE		N149			A4Sg1S2G0		1592139
FQFCNDPFLGVYYHKNNKSWMESEFRVYSSANNCTFEYVSQPFLMDLE		N149			A4Sg1S2G0		4.98407e+07
FQFCNDPFLGVYYHKNNKSWMESEFRVYSSANNCTFEYVSQPFLMDLE		N149			A4Sg1S2G0		4.48594e+06
FQFCNDPFLGVYYHKNNKSWMESEFRVYSSANNCTFEYVSQPFLMDLE		N149			A4Sg1S2G0		1.79157e+06
TQSLLIVNNATNVVIKVCEFQFCNDPFLGVYYHKNNK		N149			A4Sg1S3		9.12428e+06		0.0215076
FQFCNDPFLGVYYHKNNKSWME		N149			M5		486392		0.00114652
FQFCNDPFLGVYYHKNNKSWME		N149			M6		461004		0.00108667
FQFCNDPFLGVYYHKNNKSWME		N149			M7		310792		0.000732595
FQFCNDPFLGVYYHKNNKSWME		N149			Unglycosylated		286359		0.000675001
SWMESEFRVYSSANNCT		N165			A1G1		1.71031e+06		0.00987311
PFLGVYYHKNNKSWMESEFRVYSSANNCTFEYVSQPFLMDLE		N165			A1G1F		323249		0.00553652
PFLGVYYHKNNKSWMESEFRVYSSANNCTFEYVSQPFLMDLE		N165			A1G1F		193354
SWMESEFRVYSSANNCTFEYVSQPFL		N165			A1G1F		442484
FRVYSSANNCTFE		N165			A2G0F		356079		0.00205554
VYSSANNCTFEYVSQPFLMDLEGKQGNFKNLREFVFKNIDGYFK		N165			A2G1M5F		930291		0.00537029
FRVYSSANNCTFE		N165			A2G2		391125		0.00225785
FRVYSSANNCTFE		N165			A2G2F		473248		0.0818342
VYSSANNCTFEYVSQPF		N165			A2G2F		325811
VYSSANNCTFEYVSQPFLMDLEGK		N165			A2G2F		2495780
VYSSANNCTFEYVSQPFLMDLEGK		N165			A2G2F		733522
FRVYSSANNCTFE		N165			A2G2F		368441
FRVYSSANNCTFE		N165			A2G2F		325085
FRVYSSANNCTFE		N165			A2G2F		953884
FRVYSSANNCTFE		N165			A2G2F		1392005
FRVYSSANNCTFE		N165			A2G2F		7108302
SWMESEFRVYSSANNCTFEYVSQPFLMDLEGKQGNFKNLREFVFKNIDG		N165			A2G2M5		815125		0.00470547
VYSSANNCTFEYVSQPFLMDLEGKQGNFKNLREFVFKNIDGYFK		N165			A2G2M5F		1.17377e+06		0.010342
VYSSANNCTFEYVSQPFLMDLEGKQGNFKNLREFVFKNIDGYFK		N165			A2G2M5F		617770
YHKNNKSWMESEFRVYSSANNCTFEYVSQPFLMDLEGKQGNFK		N165			A2S1G1		1.19388e+06		0.0100587
FRVYSSANNCTFE		N165			A2S1G1		548584
FRVYSSANNCTFE		N165			A2S1G1F		1162872		0.182916
VYSSANNCTFEYVSQPFLMDLEGK		N165			A2S1G1F		2379643
VYSSANNCTFEYVSQPFLMDLEGK		N165			A2S1G1F		4363875
VYSSANNCTFEYVSQPFLMDLEGK		N165			A2S1G1F		1.01525e+06
FRVYSSANNCTFE		N165			A2S1G1F		1429273
FRVYSSANNCTFE		N165			A2S1G1F		482785
FRVYSSANNCTFE		N165			A2S1G1F		1.25322e+06
FRVYSSANNCTFE		N165			A2S1G1F		943423
FRVYSSANNCTFE		N165			A2S1G1F		3271952
FRVYSSANNCTFE		N165			A2S1G1F		1.41091e+07
FRVYSSANNCTFE		N165			A2S1G1F		909376
FRVYSSANNCTFE		N165			A2S1G1F		365585
FRVYSSANNCTFE		N165			A2S2		329018		0.00189932
VYSSANNCTFEYVSQPFLMDLEGK		N165			A2S2F		1727391		0.092214
VYSSANNCTFEYVSQPFLMDLEGK		N165			A2S2F		1.51308e+06
FRVYSSANNCTFE		N165			A2S2F		9.43997e+06
FRVYSSANNCTFE		N165			A2S2F		2.3771e+06
FRVYSSANNCTFE		N165			A2S2F		280613
FRVYSSANNCTFE		N165			A2S2F		636013
VYSSANNCTFEYVSQPFLMDLEGK		N165			A3G3F		886016		0.0323898
VYSSANNCTFEYVSQPFLMDLEGK		N165			A3G3F		704063
FRVYSSANNCTFE		N165			A3G3F		4.02078e+06
SSANNCTFEYVSQPFLMDLEGKQGNFK		N165			A3S1G2		943692		0.00544765
VYSSANNCTFEYVSQPFLMDLEGK		N165			A3S1G2F		1679315		0.0757756
FRVYSSANNCTFE		N165			A3S1G2F		2.20124e+06
FRVYSSANNCTFE		N165			A3S1G2F		9.246e+06
SSANNCTFEYVSQPFLMDLEGKQGNFK		N165			A3S2G1		943951		0.00544915
VYSSANNCTFEYVSQPFLMDLEGKQGNFKNLREFVFK		N165			A3S2G1F		1.03219e+06		0.0577964
FRVYSSANNCTFE		N165			A3S2G1F		949734
FRVYSSANNCTFE		N165			A3S2G1F		3.5787e+06
FRVYSSANNCTFE		N165			A3S2G1F		3.47879e+06
FRVYSSANNCTFE		N165			A3S2G1F		972611
SWMESEFRVYSSANNCTFEYVSQPFLMDLEGKQGNFKNLREFVFKNIDGYFKIYSK		N165			A3S2Ga1F		2.20592e+06		0.0127341
FRVYSSANNCTFE		N165			A3S3F		881330		0.0357341
FRVYSSANNCTFE		N165			A3S3F		4048067
FRVYSSANNCTFE		N165			A3S3F		1.26079e+06
SWMESEFRVYSSANNCTFEYVSQPFLMDLEGKQGNFKN		N165			A4G1		3814603		0.0220206
VYSSANNCTFEYVSQPFLMDLEGK		N165			A4G2		2093085		0.0120828
VYSSANNCTFEYVSQPFLMDLEGK		N165			A4G2F		1444582		0.00833914
VYSSANNCTFEYVSQPFLMDLEGK		N165			A4G4F		899430		0.0236303
FRVYSSANNCTFE		N165			A4G4F		3.19403e+06
FRVYSSANNCTFEYVSQPFLMDLEGKQGNFKNLRE		N165			A4S1G0		597117		0.0150729
FRVYSSANNCTFEYVSQPFLMDLEGKQGNFKNLRE		N165			A4S1G0		2013953
FRVYSSANNCTFEYVSQPFLMDLEGKQGNFKNLRE		N165			A4S1G1		569657		0.0142405
FRVYSSANNCTFEYVSQPFLMDLEGKQGNFKNLRE		N165			A4S1G1		1897205
NNKSWMESEFRVYSSANNCTFEYVSQPFLMDLEGKQGNFKNLREFVFK		N165			A4S1G2		4.05026e+06		0.0338306
FRVYSSANNCTFEYVSQPFLMDLEGKQGNFKNLRE		N165			A4S1G2		424759
FRVYSSANNCTFEYVSQPFLMDLEGKQGNFKNLRE		N165			A4S1G2		1385436
NNKSWMESEFRVYSSANNCTFEYVSQPFLMDLEGKQGNFK		N165			A4S1G3		2.3512e+06		0.020025
NNKSWMESEFRVYSSANNCTFEYVSQPFLMDLEGKQGNFK		N165			A4S1G3		1.11772e+06
VYSSANNCTFEYVSQPFLMDLEGK		N165			A4S1G3F		1.82474e+06		0.061163
FRVYSSANNCTFE		N165			A4S1G3F		1.60421e+06
FRVYSSANNCTFE		N165			A4S1G3F		6445787
FRVYSSANNCTFE		N165			A4S1G3F		720475
NNKSWMESEFRVYSSANNCTFEYVSQPFLMDLEGKQGNFKNLREFVFK		N165			A4S2G1		3.07244e+06		0.0177363
VYSSANNCTFEYVSQPFLMDLEGK		N165			A4S2G2F		1492980		0.0507218
FRVYSSANNCTFE		N165			A4S2G2F		1300641
FRVYSSANNCTFE		N165			A4S2G2F		1.27761e+06
FRVYSSANNCTFE		N165			A4S2G2F		1.40859e+06
FRVYSSANNCTFE		N165			A4S2G2F		3.30668e+06
FRVYSSANNCTFE		N165			A4S3G1F		2.12423e+06		0.0308887
FRVYSSANNCTFE		N165			A4S3G1F		1.6853e+06
FRVYSSANNCTFE		N165			A4S3G1F		882111
FRVYSSANNCTFE		N165			A4S3G1F		659184
SEFRVYSSANNCTFE		N165			A4Sg1G0		439381		0.00253641
FRVYSSANNCTFEYVSQPFLMDLEGKQGNFKNLRE		N165			A4Sg1G2F		950598		0.00548752
SEFRVYSSANNCTFEYVSQPFLMDLEGKQGNFKNLR		N165			A4Sg1S2G0		2.77114e+06		0.0159969
FRVYSSANNCTFE		N165			M5		723554		0.00756578
FRVYSSANNCTFE		N165			M5		587059
VYSSANNCTFEYVSQPFLMDLEGK		N165			M6		759555		0.016124
FRVYSSANNCTFE		N165			M6		1.20278e+06
FRVYSSANNCTFE		N165			M6		830816
FRVYSSANNCTFE		N165			M7		641315		0.00370212
FRVYSSANNCTFE		N165			M8		770127		0.00444571
QGNFKNLREFVFKNIDGYFKIYSKHTPINLVRDLPQGFSALEPLVDLPIGINITRFQTLLALH		N234			A1G0		3.86359e+06		0.0359673
QGNFKNLREFVFKNIDGYFKIYSKHTPINLVRDLPQGFSALEPLVDLPIGINITRFQTLLALH		N234			A1G0		4.49279e+06
NLREFVFKNIDGYFKIYSKHTPINLVRDLPQGFSALEPLVDLPIGINITRFQTL		N234			A1G0F		465066		0.00200172
DLPQGFSALEPLVDLPIGINITR		N234			A1G1		3590089		0.0154524
DLPQGFSALEPLVDLPIGINITR		N234			A1G1M4		7.73523e+06		0.0442438
DLPQGFSALEPLVDLPIGINITR		N234			A1G1M4		590592
DLPQGFSALEPLVDLPIGINITRFQTLLALHRSYLTPGDSSSGWTAGAAAYYVGYLQPR		N234			A1G1M4		1.95346e+06
SALEPLVDLPIGINITR		N234			A1G1M5		1.14821e+06		0.0396734
DLPQGFSALEPLVDLPIGINITR		N234			A1G1M5		7.17888e+06
DLPQGFSALEPLVDLPIGINITR		N234			A1G1M5		890323
EFVFKNIDGYFKIYSKHTPINLVRDLPQGFSALEPLVDLPIGINITRFQTLLALHRSYLTP		N234			A1S1		446591		0.0019222
DLPQGFSALEPLVDLPIGINITR		N234			A2G0		1058538		0.00455613
DLPQGFSALEPLVDLPIGINITR		N234			A2G1		3.09027e+06		0.013301
DLPQGFSALEPLVDLPIGINITR		N234			A2G1F		1.44836e+06		0.00623401
PQGFSALEPLVDLPIGINITR		N234			A2G1M4		449508		0.00193476
QGFSALEPLVDLPIGINITR		N234			A2G1M4F		957301		0.00412039
SALEPLVDLPIGINITR		N234			A2G2		1.05183e+06		0.0340849
DLPQGFSALEPLVDLPIGINITR		N234			A2G2		5.52323e+06
DLPQGFSALEPLVDLPIGINITR		N234			A2G2		1.34398e+06
DLPQGFSALEPLVDLPIGINITR		N234			A2G2F		2048836		0.00881855
DLPQGFSALEPLVDLPIGINITR		N234			M3		675114		0.00290581
DLPQGFSALEPLVDLPIGINITR		N234			M4		1.74213e+06		0.00749844
SALEPLVDLPIGINITR		N234			M5		783154		0.0449157
DLPQGFSALEPLVDLPIGINITR		N234			M5		9.02652e+06
GKQGNFKNLREFVFKNIDGYFKIYSKHTPINLVRDLPQGFSALEPLVDLPIGINITRFQTLLALHRSYLTPGD		N234			M5		625711
LEPLVDLPIGINITR		N234			M6		464879		0.193021
SALEPLVDLPIGINITR		N234			M6		3.77459e+06
SALEPLVDLPIGINITR		N234			M6		1.41921e+06
DLPQGFSALEPLVDLPIGINITR		N234			M6		548910
DLPQGFSALEPLVDLPIGINITR		N234			M6		30321574
DLPQGFSALEPLVDLPIGINITR		N234			M6		4.35449e+06
DLPQGFSALEPLVDLPIGINITR		N234			M6		1.56599e+06
DLPQGFSALEPLVDLPIGINITR		N234			M6		1.10603e+06
DLPQGFSALEPLVDLPIGINITR		N234			M6		756003
DLPQGFSALEPLVDLPIGINITR		N234			M6		533361
SALEPLVDLPIGINITR		N234			M7		4.02095e+06		0.180676
SALEPLVDLPIGINITR		N234			M7		1237274
DLPQGFSALEPLVDLPIGINITR		N234			M7		3.3525e+07
DLPQGFSALEPLVDLPIGINITR		N234			M7		2.07316e+06
DLPQGFSALEPLVDLPIGINITR		N234			M7		1120503
LEPLVDLPIGINITR		N234			M8		970481		0.272423
SALEPLVDLPIGINITR		N234			M8		1.34673e+06
SALEPLVDLPIGINITR		N234			M8		6423624
DLPQGFSALEPLVDLPIGINITR		N234			M8		4.75632e+07
DLPQGFSALEPLVDLPIGINITR		N234			M8		3.82015e+06
DLPQGFSALEPLVDLPIGINITR		N234			M8		2011135
DLPQGFSALEPLVDLPIGINITR		N234			M8		1.15736e+06
SALEPLVDLPIGINITR		N234			M9		2.17391e+06		0.0862498
DLPQGFSALEPLVDLPIGINITR		N234			M9		1.54856e+07
DLPQGFSALEPLVDLPIGINITR		N234			M9		1.66905e+06
DLPQGFSALEPLVDLPIGINITR		N234			M9		710114
YNENGTITDAVDCALDPLSETK		N282			A2G0F		1.71939e+06		0.00797017
YNENGTITDAVDCALDPLSETK		N282			A2G1F		3.9036e+06		0.02044
NGTITDAVDCALDPLSE		N282			A2G1F		505879
YNENGTITDAVDCALDPLSETK		N282			A2G2F		30278970		0.192333
YNENGTITDAVDCALDPLSETK		N282			A2G2F		3.06078e+06
YNENGTITDAVDCALDPLSETK		N282			A2G2F		904325
YNENGTITDAVDCALDPLSETK		N282			A2G2F		1303706
NGTITDAVDCALDPLSE		N282			A2G2F		415257
NGTITDAVDCALDPLSE		N282			A2G2F		2.59467e+06
YNENGTITDAVDCALDPLSETKCTLKSFTVEKGIYQTSNFRVQPTESIVR		N282			A2G2F		1.83187e+06
YNENGTITDAVDCALDPLSETKCTLKSFTVEKGIYQTSNFR		N282			A2G2F		1.10193e+06
SYLTPGDSSSGWTAGAAAYYVGYLQPRTFLLKYNENGTITDAVDCALDPLSETK		N282			A2G2M5		783556		0.00363215
YNENGTITDAVDCALDPLSETK		N282			A2S1G0F		664178		0.00307878
NGTITDAVDCALDPLSETKCTLKSFTVEKGIYQTSNFRVQPTESIVRFPNITNLCPFGE		N282			A2S1G0M5		164111		0.000760731
NGTITDAVDCALDPLSETKCTLKSFTVE		N282			A2S1G1		1.01987e+06		0.0103237
NGTITDAVDCALDPLSETKCTLKSFTVE		N282			A2S1G1		1.20724e+06
YNENGTITDAVDCALDPLSETK		N282			A2S1G1F		4404356		0.149786
YNENGTITDAVDCALDPLSETK		N282			A2S1G1F		801295
YNENGTITDAVDCALDPLSETK		N282			A2S1G1F		1.6236e+07
YNENGTITDAVDCALDPLSETK		N282			A2S1G1F		3.53319e+06
YNENGTITDAVDCALDPLSETK		N282			A2S1G1F		1072386
YNENGTITDAVDCALDPLSETK		N282			A2S1G1F		3460756
NGTITDAVDCALDPLSE		N282			A2S1G1F		1.5917e+06
YNENGTITDAVDCALDPLSETKCTLKSFTVEKGIYQTSNFRVQPTESIVR		N282			A2S1G1F		1.21335e+06
SSSGWTAGAAAYYVGYLQPRTFLLKYNENGTITDAVDCALD		N282			A2S1G1M5F		513388		0.0023798
YNENGTITDAVDCALDPLSETK		N282			A2S2F		4.46233e+06		0.0308196
YNENGTITDAVDCALDPLSETK		N282			A2S2F		2.1863e+06
YNENGTITDAVDCALDPLSETK		N282			A3G1F		612150		0.0028376
YNENGTITDAVDCALDPLSETK		N282			A3G2F		2.72565e+06		0.0126347
YNENGTITDAVDCALDPLSETK		N282			A3G3		1322746		0.00613156
YNENGTITDAVDCALDPLSETK		N282			A3G3F		6760755		0.186006
YNENGTITDAVDCALDPLSETK		N282			A3G3F		574256
YNENGTITDAVDCALDPLSETK		N282			A3G3F		17509143
YNENGTITDAVDCALDPLSETK		N282			A3G3F		3.83133e+06
YNENGTITDAVDCALDPLSETK		N282			A3G3F		948172
YNENGTITDAVDCALDPLSETK		N282			A3G3F		4215951
YNENGTITDAVDCALDPLSETK		N282			A3G3F		1158050
NGTITDAVDCALDPLSE		N282			A3G3F		2481407
YNENGTITDAVDCALDPLSETKCTLKSFTVEKGIYQTSNFRVQPTESIVR		N282			A3G3F		1.59574e+06
YNENGTITDAVDCALDPLSETKCTLKSFTVEKGIYQTSNFR		N282			A3G3F		1051924
SYLTPGDSSSGWTAGAAAYYVGYLQPRTFLLKYNENGTITDAVDCALDPLSETKCTLK		N282			A3S1G2		652228		0.00302339
YNENGTITDAVDCALDPLSETK		N282			A3S1G2F		7395483		0.062324
YNENGTITDAVDCALDPLSETK		N282			A3S1G2F		5.15158e+06
NGTITDAVDCALDPLSE		N282			A3S1G2F		897957
YNENGTITDAVDCALDPLSETK		N282			A3S2G1F		3.47569e+06		0.0161115
TFLLKYNENGTITDAVDCALDPLSETKCTLKSFTVEKGIYQTSNFR		N282			A3Sg2S1		2.16127e+06		0.0100185
YNENGTITDAVDCALDPLSETK		N282			A4G4F		6998026		0.0828618
YNENGTITDAVDCALDPLSETK		N282			A4G4F		7.20261e+06
YNENGTITDAVDCALDPLSETK		N282			A4G4F		1.25451e+06
NGTITDAVDCALDPLSE		N282			A4G4F		1248227
YNENGTITDAVDCALDPLSETKCTLKSFTVEKGIYQTSNFRVQPTESIVR		N282			A4G4F		1172203
SYLTPGDSSSGWTAGAAAYYVGYLQPRTFLLKYNENGTITDAVDCALDPLSE		N282			A4Ga1G2F		3534460		0.0163839
YNENGTITDAVDCALDPLSETK		N282			A4S1G3F		1.34071e+06		0.0507847
YNENGTITDAVDCALDPLSETK		N282			A4S1G3F		3.23794e+06
YNENGTITDAVDCALDPLSETK		N282			A4S1G3F		6.37701e+06
YNENGTITDAVDCALDPLSETK		N282			A4S1Ga1G2		1846320		0.00855857
SYLTPGDSSSGWTAGAAAYYVGYLQPRTFLLKYNENGTITDAVDCALDPLSE		N282			A4S1Ga1G2F		9847258		0.0501767
SYLTPGDSSSGWTAGAAAYYVGYLQPRTFLLKYNENGTITDAVDCALDPLSE		N282			A4S1Ga1G2F		977246
YNENGTITDAVDCALDPLSETKCTLKSFTVEKGIYQTSNFR		N282			A4S2G0		3.86994e+06		0.017939
SSSGWTAGAAAYYVGYLQPRTFLLKYNENGTITDAVDCALDPLSE		N282			A4S2G0F		797188		0.00369534
YNENGTITDAVDCALDPLSETKCTLKSFTVEKGIYQTSNFR		N282			A4S2G1		2.69603e+06		0.0124974
YNENGTITDAVDCALDPLSETK		N282			A4S2G2F		3836440		0.0230752
YNENGTITDAVDCALDPLSETK		N282			A4S2G2F		1.14152e+06
YNENGTITDAVDCALDPLSETK		N282			M5		1.74107e+06		0.0080707
YNENGTITDAVDCALDPLSETK		N282			M6		1.15306e+06		0.005345
FPNITNLCPFGEVFNATRFAS		N331			A4S1G3F		2.10406e+06		0.248441
GIYQTSNFRVQPTESIVRFPNITNLCPFGEVFNATRFASVYAWNRKR		N331			A3G2		769847		0.0909012
SIVRFPNITNLCPFGE		N331			A2G1F		318011		0.0375498
SIVRFPNITNLCPFGEVFNATRFASVYAWNRKRISNCVAD		N331			A2G2F		448902		0.249057
SIVRFPNITNLCPFGE		N331			A2G2F		1.66037e+06
SIVRFPNITNLCPFGE		N331			A2S1G1F		2.12556e+06		0.25098
GIYQTSNFRVQPTESIVRFPNITNLCPFGEVFNATR		N331			A4Sg1S2G1		1042295		0.123071
FPNITNLCPFGEVFNATR		N343			A3S2G0		365420		0.114637
LCPFGEVFNATR		N343			A2G2F		1.1094e+06		0.348034
FPNITNLCPFGEVFNATRFASVYAWNRKRISNCVADYSVLYNSASFSTFK		N343			A4Sg1S1G1		1712803		0.537329
ITPCSFGGVSVITPGTNTSNQVAVLYQDVNCTEVPVAIHAD		N603			A3G1F		335316		0.00949764
ITPCSFGGVSVITPGTNTSNQVAVLYQDVNCTEVPVAIHAD		N603			A3G2F		474487		0.0134396
ITPCSFGGVSVITPGTNTSNQVAVLYQDVNCTEVPVAIHAD		N603			A3Ga1G1F		1.02395e+06		0.0290027
ITPCSFGGVSVITPGTNTSNQVAVLYQDVNCTEVPVAIHAD		N603			A3Ga1G2F		733146		0.020766
ITPCSFGGVSVITPGTNTSNQVAVLYQDVNCTEVPVAIHAD		N603			A3Ga2G1F		777209		0.022014
ITPCSFGGVSVITPGTNTSNQVAVLYQDVNCTEVPVAIHAD		N603			A3S2G0F		301142		0.00852969
ITPCSFGGVSVITPGTNTSNQVAVLYQDVNCTEVPVAIHAD		N603			A4G0F		153216		0.00433977
ITPCSFGGVSVITPGTNTSNQVAVLYQDVNCTEVPVAIHAD		N603			A4Ga1G2F		489406		0.104425
PQTLEILDITPCSFGGVSVITPGTNTSNQVAVLYQDVNCTE		N603			A4Ga1G2F		819396
ITPCSFGGVSVITPGTNTSNQVAVLYQDVNCTEVPVAIHAD		N603			A4Ga1G2F		2.37795e+06
ITPGTNTSNQVAVLYQDVNCTEVPVAIHADQLTPTWR		N603			A4Ga2G1F		1.0852e+06		0.0307378
ITPCSFGGVSVITPGTNTSNQVAVLYQDVNCTEVPVAIHAD		N603			A4S1G3F		1280199		0.0362609
ITPCSFGGVSVITPGTNTSNQVAVLYQDVNCTEVPVAIHAD		N603			A4S2G1		1643680		0.0465564
DIADTTDAVRDPQTLEILDITPCSFGGVSVITPGTNTSNQV		N603			A4S2G2		2.15126e+06		0.67443
DIADTTDAVRDPQTLEILDITPCSFGGVSVITPGTNTSNQV		N603			A4S2G2		1951559
DIADTTDAVRDPQTLEILDITPCSFGGVSVITPGTNTSNQV		N603			A4S2G2		19708058
ITPCSFGGVSVITPGTNTSNQVAVLYQDVNCTEVPVAIHAD		N616			A1G0M5F		306240		0.0108996
ITPCSFGGVSVITPGTNTSNQVAVLYQDVNCTEVPVAIHAD		N616			A2G1M5F		639343		0.0227553
ITPCSFGGVSVITPGTNTSNQVAVLYQDVNCTEVPVAIHAD		N616			A2G2M5F		1.08463e+06		0.0386038
PQTLEILDITPCSFGGVSVITPGTNTSNQVAVLYQDVNCTE		N616			A3Ga3F		638783		0.0227354
QDVNCTEVPVAIHADQLTPTWR		N616			A3S1G2F		1.06264e+07		0.378212
QDVNCTEVPVAIHADQLTPTWR		N616			A3S2G1F		5779952		0.205719
DIADTTDAVRDPQTLEILDITPCSFGGVSVITPGTNTSNQVAVLYQDVNCT		N616			A4G3		977756		0.0348001
TTDAVRDPQTLEILDITPCSFGGVSVITPGTNTSNQVAVLYQDVNCTE		N616			A4Sg1S2Ga1F		4097140		0.145824
ITPCSFGGVSVITPGTNTSNQVAVLYQDVNCTEVPVAIHAD		N616			M9		955826		0.140451
ITPCSFGGVSVITPGTNTSNQVAVLYQDVNCTEVPVAIHAD		N616			M9		2.99033e+06
VNCTEVPVAIHADQLTPTWRVYSTGSNVFQTRAGCLIGAEHVNNSYECD		N657			A2S2M4F		753546		0.0074884
HVNNSYECDIPIGAGICASYQTQTNSPASVASQSIIAYTMSLGAE		N657			A2G0		346307		0.00344145
AGCLIGAEHVNNSYE		N657			A2G2F		908958		0.0230237
VPVAIHADQLTPTWRVYSTGSNVFQTRAGCLIGAEHVNNSYE		N657			A2G2F		1.40788e+06
VPVAIHADQLTPTWRVYSTGSNVFQTRAGCLIGAEHVNNSYE		N657			A2S1G1F		1.9617e+06		0.0512759
AGCLIGAEHVNNSYECDIPIGAGICASYQTQTNSPASVASQSIIAYTMSLGA		N657			A2S1G1F		3.19811e+06
VNCTEVPVAIHADQLTPTWRVYSTGSNVFQTRAGCLIGAEHVNNSYECD		N657			A2S1G1M5F		2692118		0.0267531
VPVAIHADQLTPTWRVYSTGSNVFQTRAGCLIGAEHVNNSYE		N657			A2S2F		511081		0.00507889
VNCTEVPVAIHADQLTPTWRVYSTGSNVFQTRAGCLIGAEHVNNSYECD		N657			A3S1G0F		431594		0.0256172
AGCLIGAEHVNNSYECDIPIGAGICASYQTQTNSPASVASQSIIA		N657			A3S1G0F		2.14622e+06
VPVAIHADQLTPTWRVYSTGSNVFQTRAGCLIGAEHVNNSYE		N657			A3S2G1F		1.13269e+06		0.0112562
VNCTEVPVAIHADQLTPTWRVYSTGSNVFQTRAGCLIGAEHVNNSYECD		N657			A3Sg1S2		1.30849e+06		0.0130032
AGCLIGAEHVNNSYECDIPIGAGICASYQTQTNSPASVASQSIIAYTMSLGAENSVAYSNNSIAIPTNF		N657			A4G2F		3.964e+06		0.0393925
VYSTGSNVFQTRAGCLIGAEHVNNSYECDIPIGAGICASYQTQTNS		N657			A4Ga2G2F		2.62667e+06		0.0261027
AGCLIGAEHVNNSYECDIPIGAGICASYQTQTNSPASVASQSIIAYTMSLGAENSVAYSNNSIAIPTNF		N657			A4S1G1F		3081896		0.0432083
AGCLIGAEHVNNSYECDIPIGAGICASYQTQTNSPASVASQSIIA		N657			A4S1G1F		1266087
AGCLIGAEHVNNSYECDIPIGAGICASYQTQTNSPASVASQSIIAYTMSLGA		N657			A4S1G2F		9.36752e+06		0.11205
AGCLIGAEHVNNSYECDIPIGAGICASYQTQTNSPASVASQSIIAYTMSLGA		N657			A4S1G2F		1.90789e+06
VYSTGSNVFQTRAGCLIGAEHVNNSYECDIPIGAGICASYQTQTNS		N657			A4S1Ga2G1F		3220880		0.0320077
VNCTEVPVAIHADQLTPTWRVYSTGSNVFQTRAGCLIGAEHVNNSYECD		N657			A4S1Ga3F		1.12292e+06		0.0111591
VPVAIHADQLTPTWRVYSTGSNVFQTRAGCLIGAEHVNNSYECD		N657			A4S2G0		2.89041e+06		0.0287236
AGCLIGAEHVNNSYECDIPIGAGICASYQTQTNSPASVASQSIIAYTMSLGAENSVAYSNNSIAIPTNF		N657			A4S2G0F		1506512		0.038597
AGCLIGAEHVNNSYECDIPIGAGICASYQTQTNSPASVASQSIIA		N657			A4S2G0F		2.37744e+06
VPVAIHADQLTPTWRVYSTGSNVFQTRAGCLIGAEHVNNSYECD		N657			A4S2G1		1324892		0.191293
VPVAIHADQLTPTWRVYSTGSNVFQTRAGCLIGAEHVNNSYECD		N657			A4S2G1		1173117
VPVAIHADQLTPTWRVYSTGSNVFQTRAGCLIGAEHVNNSYECD		N657			A4S2G1		578863
VPVAIHADQLTPTWRVYSTGSNVFQTRAGCLIGAEHVNNSYECD		N657			A4S2G1		1.61726e+07
VNCTEVPVAIHADQLTPTWRVYSTGSNVFQTRAGCLIGAEHVNNSYE		N657			A4S2Ga1G1F		1.55482e+06		0.0154511
VPVAIHADQLTPTWRVYSTGSNVFQTRAGCLIGAEHVNNSYECD		N657			A4S3G0		1105319		0.185389
VPVAIHADQLTPTWRVYSTGSNVFQTRAGCLIGAEHVNNSYECD		N657			A4S3G0		1.69365e+07
VPVAIHADQLTPTWRVYSTGSNVFQTRAGCLIGAEHVNNSYECD		N657			A4S3G0		613516
VPVAIHADQLTPTWRVYSTGSNVFQTRAGCLIGAEHVNNSYE		N657			A4S3G1F		946981		0.0143169
VPVAIHADQLTPTWRVYSTGSNVFQTRAGCLIGAEHVNNSYE		N657			A4S3G1F		493709
VYSTGSNVFQTRAGCLIGAEHVNNSYECDIPIGAGICASYQTQTNS		N657			A4S3Ga1F		897888		0.00892282
VPVAIHADQLTPTWRVYSTGSNVFQTRAGCLIGAEHVNNSYECD		N657			A4Sg1S1G0		636823		0.00632846
VYSTGSNVFQTRAGCLIGAEHVNNSYECDIPIGAGICASYQTQTNS		N657			A4Sg2S1G0		8.06233e+06		0.0801199
SNNSIAIPTNFTISVTTEILPVSMTK		N714			A2G0		1.61038e+06		0.811899
NSVAYSNNSIAIPTNFTISVTTE		N714			A4S2G1		373095		0.188101
DFGGFNFSQILPDPSKPSK		N798			A1G0		1.07585e+06		0.001585
DFGGFNFSQILPDPSKPSK		N798			A1G1		6.41908e+06		0.00945695
DFGGFNFSQILPDPSKPSK		N798			A1G1F		1473000		0.00217011
DFGGFNFSQILPDPSKPSK		N798			A1G1M4		5944321		0.00875751
DFGGFNFSQILPDPSKPSK		N798			A1G1M5		7.72246e+06		0.0113772
DFGGFNFSQILPDPSKPSK		N798			A1S1		2017758		0.00417155
QDKNTQEVFAQVKQIYKTPPIKDFGGFNFSQILPDPSKPSKRSFIEDLLFNKVTLADAGFIKQYGD		N798			A1S1		813758
DFGGFNFSQILPDPSKPSK		N798			A1S1M4		5.90145e+06		0.00869435
DFGGFNFSQILPDPSKPSK		N798			A1S1M5		816452		0.0114759
DFGGFNFSQILPDPSKPSK		N798			A1S1M5		5622580
DFGGFNFSQILPDPSKPSK		N798			A1S1M5		1.35045e+06
DFGGFNFSQILPDPSKPSK		N798			A2G0		3.67362e+06		0.00541219
DFGGFNFSQILPDPSKPSK		N798			A2G0F		5.1259e+06		0.00755177
DFGGFNFSQILPDPSKPSK		N798			A2G1		1393761		0.0252763
DFGGFNFSQILPDPSKPSK		N798			A2G1		15762981
DFGGFNFSQILPDPSKPSKR		N798			A2G1F		975212		0.0592875
DFGGFNFSQILPDPSKPSK		N798			A2G1F		3.99327e+06
DFGGFNFSQILPDPSKPSK		N798			A2G1F		33574852
DFGGFNFSQILPDPSKPSK		N798			A2G1F		1.2042e+06
FGGFNFSQILPDPSKPSKRSFIE		N798			A2G1F		494952
DFGGFNFSQILPDPSKPSK		N798			A2G2		3.18261e+07		0.0558492
DFGGFNFSQILPDPSKPSK		N798			A2G2		5.05071e+06
VFAQVKQIYKTPPIKDFGGFNFSQILPD		N798			A2G2		486758
FGGFNFSQILPDPSKPSKRSFIE		N798			A2G2		545093
DFGGFNFSQILPDPSKPSKR		N798			A2G2F		3.04331e+06		0.199965
DFGGFNFSQILPDPSKPSKR		N798			A2G2F		2706653
TPPIKDFGGFNFSQILPDPSKPSK		N798			A2G2F		2.07318e+06
DFGGFNFSQILPDPSKPSK		N798			A2G2F		9.53025e+07
DFGGFNFSQILPDPSKPSK		N798			A2G2F		3609448
DFGGFNFSQILPDPSKPSK		N798			A2G2F		1.86095e+07
DFGGFNFSQILPDPSKPSK		N798			A2G2F		2.1063e+06
DFGGFNFSQILPDPSKPSK		N798			A2G2F		2.99373e+06
DFGGFNFSQILPDPSK		N798			A2G2F		2.36287e+06
VFAQVKQIYKTPPIKDFGGFNFSQILPD		N798			A2G2F		1.1721e+06
FGGFNFSQILPDPSKPSKRSFIE		N798			A2G2F		1.75012e+06
DFGGFNFSQILPDPSKPSK		N798			A2S1G0		5146503		0.00829486
VFAQVKQIYKTPPIKDFGGFNFSQILPDPSKPSKRSFIEDLLFNKVTLADAGFIKQYGDCLGDIAARD		N798			A2S1G0		483786
DFGGFNFSQILPDPSKPSK		N798			A2S1G0F		765069		0.0427576
DFGGFNFSQILPDPSKPSK		N798			A2S1G0F		2.22729e+07
DFGGFNFSQILPDPSKPSK		N798			A2S1G0F		5.25862e+06
DFGGFNFSQILPDPSKPSK		N798			A2S1G0F		725856
DFGGFNFSQILPDPSKPSKR		N798			A2S1G1		934508		0.0533446
DFGGFNFSQILPDPSKPSK		N798			A2S1G1		26704372
DFGGFNFSQILPDPSKPSK		N798			A2S1G1		6.68723e+06
DFGGFNFSQILPDPSKPSK		N798			A2S1G1		1.31045e+06
FGGFNFSQILPDPSKPSKRSFIE		N798			A2S1G1		572042
DFGGFNFSQILPDPSKPSKR		N798			A2S1G1F		6.09744e+06		0.307372
TPPIKDFGGFNFSQILPDPSKPSK		N798			A2S1G1F		3214883
DFGGFNFSQILPDPSKPSKR		N798			A2S1G1F		5323859
DFGGFNFSQILPDPSKPSK		N798			A2S1G1F		352871
DFGGFNFSQILPDPSKPSK		N798			A2S1G1F		1.23996e+06
DFGGFNFSQILPDPSKPSK		N798			A2S1G1F		1.08116e+06
DFGGFNFSQILPDPSKPSK		N798			A2S1G1F		1.35064e+06
DFGGFNFSQILPDPSKPSK		N798			A2S1G1F		7.02409e+06
DFGGFNFSQILPDPSKPSK		N798			A2S1G1F		4.18393e+07
DFGGFNFSQILPDPSKPSK		N798			A2S1G1F		1.27254e+08
DFGGFNFSQILPDPSKPSK		N798			A2S1G1F		4.03126e+06
DFGGFNFSQILPDPSKPSK		N798			A2S1G1F		1563910
DFGGFNFSQILPDPSK		N798			A2S1G1F		3.34569e+06
VFAQVKQIYKTPPIKDFGGFNFSQILPD		N798			A2S1G1F		1.88338e+06
FGGFNFSQILPDPSKPSKRSFIE		N798			A2S1G1F		3.03243e+06
DFGGFNFSQILPDPSKPSK		N798			A2S1G1M5		1.60943e+06		0.0023711
DFGGFNFSQILPDPSKPSK		N798			A2S2F		3.22733e+06		0.0121887
DFGGFNFSQILPDPSKPSK		N798			A2S2F		5.046e+06
DFGGFNFSQILPDPSKPSK		N798			A3G2F		1.68162e+06		0.00399992
TSVDCTMYICGDSTECSNLLLQYGSFCTQLNRALTGIAVEQDKNTQEVFAQVKQIYKTPPIKDFGGFNFSQILPDPSK		N798			A3G2F		1.0334e+06
VFAQVKQIYKTPPIKDFGGFNFSQILPD		N798			A3G3		1.50812e+06		0.00222185
DFGGFNFSQILPDPSKPSK		N798			A3G3F		2.05401e+06		0.00897414
DFGGFNFSQILPDPSKPSK		N798			A3G3F		4.03735e+06
DFGGFNFSQILPDPSKPSK		N798			A3S1G2F		5.38874e+06		0.0166537
DFGGFNFSQILPDPSKPSK		N798			A3S1G2F		5915254
DFGGFNFSQILPDPSKPSK		N798			A3S1Ga2		1.72267e+06		0.00253793
DFGGFNFSQILPDPSKPSK		N798			A3S2G1F		2.29848e+06		0.00829097
DFGGFNFSQILPDPSKPSK		N798			A3S2G1F		3.32917e+06
DFGGFNFSQILPDPSKPSK		N798			M3		1.08736e+06		0.00160196
DFGGFNFSQILPDPSKPSK		N798			M5		564424		0.0378792
DFGGFNFSQILPDPSKPSK		N798			M5		2.51468e+07
DFGGFNFSQILPDPSKPSK		N798			M6		1.66263e+07		0.0244949
DFGGFNFSQILPDPSKPSK		N798			M7		1.49223e+06		0.0323894
DFGGFNFSQILPDPSKPSK		N798			M7		2.04927e+07
DFGGFNFSQILPDPSKPSK		N798			M8		1.11374e+06		0.0172939
DFGGFNFSQILPDPSKPSK		N798			M8		1.06248e+07
DFGGFNFSQILPDPSKPSK		N798			M9		4.27834e+06		0.00630309
NFTTAPAICHDGK		N1071			A1G0M5		3.49823e+06		0.00951457
NFTTAPAICHDGK		N1071			A1G1		989506		0.00269128
NFTTAPAICHDGK		N1071			A1G1F		1225631		0.0033335
RVDFCGKGYHLMSFPQSAPHGVVFLHVTYVPAQEKNFTTAPAICHDGKAH		N1071			A1G1M4F		1742351		0.0128049
NFTTAPAICHDGK		N1071			A1G1M4F		2965632
NFTTAPAICHDGK		N1071			A1G1M5		5.84886e+06		0.0159079
NFTTAPAICHDGK		N1071			A1G1M5F		2.65416e+06		0.00721884
NFTTAPAICHDGK		N1071			A1S1M4		748159		0.00203486
NFTTAPAICHDGK		N1071			A1S1M4F		1011770		0.00275184
NFTTAPAICHDGK		N1071			A1S1M5		1.25629e+06		0.00341687
NFTTAPAICHDGK		N1071			A2G0F		1.89251e+06		0.0051473
NFTTAPAICHDGK		N1071			A2G1		1179217		0.00320726
NFTTAPAICHDGK		N1071			A2G1F		7.41203e+06		0.0201594
NFTTAPAICHDGK		N1071			A2G2		3.79663e+06		0.0103262
NFTTAPAICHDGK		N1071			A2G2F		32413980		0.0996348
NFTTAPAICHDGK		N1071			A2G2F		1724193
KNFTTAPAICHD		N1071			A2G2F		925976
KNFTTAPAICHDGKAHFPRE		N1071			A2G2F		448564
KNFTTAPAICHDGKAHFPRE		N1071			A2G2F		1.12009e+06
FCGKGYHLMSFPQSAPHGVVFLHVTYVPAQEKNFTTAPAICHD		N1071			A2S1G0		1.64456e+06		0.0044729
NFTTAPAICHDGK		N1071			A2S1G0F		1071573		0.00291449
FCGKGYHLMSFPQSAPHGVVFLHVTYVPAQEKNFTTAPAICHD		N1071			A2S1G1		630299		0.00512941
NFTTAPAICHDGK		N1071			A2S1G1		1.25564e+06
NFTTAPAICHDGK		N1071			A2S1G1F		684574		0.0501463
NFTTAPAICHDGK		N1071			A2S1G1F		1.50053e+07
NFTTAPAICHDGK		N1071			A2S1G1F		1052332
KNFTTAPAICHD		N1071			A2S1G1F		456896
KNFTTAPAICHDGKAHFPRE		N1071			A2S1G1F		359740
KNFTTAPAICHDGKAHFPRE		N1071			A2S1G1F		878460
NFTTAPAICHDGK		N1071			A3G1F		1.07946e+06		0.00293594
NFTTAPAICHDGK		N1071			A3G2F		4350047		0.0118314
NFTTAPAICHDGK		N1071			A3G3		770350		0.00209522
NFTTAPAICHDGK		N1071			A3G3F		2.11914e+07		0.0734747
NFTTAPAICHDGK		N1071			A3G3F		2.11855e+06
NFTTAPAICHDGK		N1071			A3G3F		1.55369e+06
KNFTTAPAICHD		N1071			A3G3F		924796
KNFTTAPAICHDGKAHFPRE		N1071			A3G3F		1.22612e+06
FCGKGYHLMSFPQSAPHGVVFLHVTYVPAQEKNFTTAPAICHD		N1071			A3S1G0		869851		0.0139536
FCGKGYHLMSFPQSAPHGVVFLHVTYVPAQEKNFTTAPAICHD		N1071			A3S1G0		4260470
FCGKGYHLMSFPQSAPHGVVFLHVTYVPAQEKNFTTAPAICHD		N1071			A3S1G1		2.07963e+07		0.0688457
FCGKGYHLMSFPQSAPHGVVFLHVTYVPAQEKNFTTAPAICHD		N1071			A3S1G1		3.90485e+06
FCGKGYHLMSFPQSAPHGVVFLHVTYVPAQEKNFTTAPAICHD		N1071			A3S1G1		611458
NFTTAPAICHDGK		N1071			A3S1G1F		1157314		0.00314769
NFTTAPAICHDGK		N1071			A3S1G2F		9649804		0.0370015
NFTTAPAICHDGK		N1071			A3S1G2F		2.34154e+06
KNFTTAPAICHD		N1071			A3S1G2F		641777
KNFTTAPAICHDGKAHFPRE		N1071			A3S1G2F		971249
FCGKGYHLMSFPQSAPHGVVFLHVTYVPAQEKNFTTAPAICHD		N1071			A3S2G0		588295		0.0543975
FCGKGYHLMSFPQSAPHGVVFLHVTYVPAQEKNFTTAPAICHD		N1071			A3S2G0		2.61405e+06
FCGKGYHLMSFPQSAPHGVVFLHVTYVPAQEKNFTTAPAICHD		N1071			A3S2G0		1.6798e+07
NFTTAPAICHDGK		N1071			A3S2G1F		3.32454e+06		0.0128946
NFTTAPAICHDGK		N1071			A3S2G1F		1416412
FCGKGYHLMSFPQSAPHGVVFLHVTYVPAQEKNFTTAPAICHD		N1071			A3Sg1G1F		1.46707e+06		0.00399018
NFTTAPAICHDGK		N1071			A4G3F		3.24127e+06		0.00881567
NFTTAPAICHDGK		N1071			A4G4F		1.51933e+07		0.0633943
NFTTAPAICHDGK		N1071			A4G4F		5.44953e+06
KNFTTAPAICHD		N1071			A4G4F		1.02477e+06
KNFTTAPAICHDGKAHFPRE		N1071			A4G4F		1.64061e+06
KNFTTAPAICHDGKAHFPREGVFVSNGTHWFVTQRNFYE		N1071			A4Ga4F		815847		0.00221896
FCGKGYHLMSFPQSAPHGVVFLHVTYVPAQEKNFTTAPAICHD		N1071			A4S1G1		3.2907e+06		0.00895014
FCGKGYHLMSFPQSAPHGVVFLHVTYVPAQEKNFTTAPAICHD		N1071			A4S1G2		1406904		0.0506139
FCGKGYHLMSFPQSAPHGVVFLHVTYVPAQEKNFTTAPAICHD		N1071			A4S1G2		1906710
FCGKGYHLMSFPQSAPHGVVFLHVTYVPAQEKNFTTAPAICHD		N1071			A4S1G2		1.52956e+07
NFTTAPAICHDGK		N1071			A4S1G3F		5884093		0.041818
NFTTAPAICHDGK		N1071			A4S1G3F		7.29561e+06
KNFTTAPAICHD		N1071			A4S1G3F		602448
KNFTTAPAICHDGKAHFPRE		N1071			A4S1G3F		1.59309e+06
MSECVLGQSKRVDFCGKGYHLMSFPQSAPHGVVFLHVTYVPAQEKNFTTAPAICHDGK		N1071			A4S1Ga2G1		564041		0.00153409
FCGKGYHLMSFPQSAPHGVVFLHVTYVPAQEKNFTTAPAICHD		N1071			A4S2G0		1501989		0.00408515
FCGKGYHLMSFPQSAPHGVVFLHVTYVPAQEKNFTTAPAICHD		N1071			A4S2G1		1.44232e+06		0.0425181
FCGKGYHLMSFPQSAPHGVVFLHVTYVPAQEKNFTTAPAICHD		N1071			A4S2G1		14190334
NFTTAPAICHDGK		N1071			A4S2G2F		2934078		0.023876
NFTTAPAICHDGK		N1071			A4S2G2F		4.88817e+06
KNFTTAPAICHDGKAHFPRE		N1071			A4S2G2F		956252
FCGKGYHLMSFPQSAPHGVVFLHVTYVPAQEKNFTTAPAICHD		N1071			A4S3G0		441724		0.029038
FCGKGYHLMSFPQSAPHGVVFLHVTYVPAQEKNFTTAPAICHD		N1071			A4S3G0		432610
FCGKGYHLMSFPQSAPHGVVFLHVTYVPAQEKNFTTAPAICHD		N1071			A4S3G0		9.80208e+06
NFTTAPAICHDGK		N1071			A4S3G1F		767878		0.00208849
FCGKGYHLMSFPQSAPHGVVFLHVTYVPAQEKNFTTAPAICHD		N1071			A4Sg1G1		1.04998e+06		0.00285577
MSECVLGQSKRVDFCGKGYHLMSFPQSAPHGVVFLHVTYVPAQEKNFTTAPAICHDGK		N1071			A4Sg1G2		4.80561e+06		0.0130704
VDFCGKGYHLMSFPQSAPHGVVFLHVTYVPAQEKNFTTAPAICHDGKAHFPR		N1071			A4Sg1S1G1		416542		0.00845695
VDFCGKGYHLMSFPQSAPHGVVFLHVTYVPAQEKNFTTAPAICHDGKAHFPR		N1071			A4Sg1S1G1		2.69283e+06
VDFCGKGYHLMSFPQSAPHGVVFLHVTYVPAQEKNFTTAPAICHDGKAHFPR		N1071			A4Sg1S2G0		1801429		0.0434631
VDFCGKGYHLMSFPQSAPHGVVFLHVTYVPAQEKNFTTAPAICHDGKAHFPR		N1071			A4Sg1S2G0		1.41787e+07
FCGKGYHLMSFPQSAPHGVVFLHVTYVPAQEKNFTTAPAICHD		N1071			A4Sg2G0		549713		0.00149512
KNFTTAPAICHDGKAHFPREGVFVSNGTHWFVTQRNFYE		N1071			A4Sg2S1G1		1.85621e+06		0.00504857
KNFTTAPAICHDGKAHFPREGVFVSNGTHWFVTQRNFYE		N1071			A4Sg3S1F		1.36496e+06		0.0413532
KNFTTAPAICHDGKAHFPREGVFVSNGTHWFVTQRNFYE		N1071			A4Sg3S1F		1.38394e+07
NFTTAPAICHDGK		N1071			M5		4879074		0.0140911
NFTTAPAICHDGK		N1071			M5		301823
NFTTAPAICHDGK		N1071			M6		5.67438e+06		0.0154333
NFTTAPAICHDGK		N1071			M7		5506965		0.014978
NFTTAPAICHDGK		N1071			M8		4326623		0.0117677
NFTTAPAICHDGK		N1071			M9		1.34414e+06		0.00365582
EGVFVSNGTHWFVTQR		N1095			A1G0		1688848		0.00247201
EGVFVSNGTHWFVTQR		N1095			A1G1		4984838		0.00729642
EGVFVSNGTHWFVTQR		N1095			A1G1M4		5760598		0.00843192
EGVFVSNGTHWFVTQR		N1095			A1G1M5		9.53798e+06		0.013961
EGVFVSNGTHWFVTQR		N1095			A1S1		1.66444e+06		0.00243628
EGVFVSNGTHWFVTQR		N1095			A1S1M4		2.004e+06		0.00293329
EGVFVSNGTHWFVTQR		N1095			A1S1M5		3.33597e+06		0.00488294
EGVFVSNGTHWFVTQR		N1095			A2G0		3595530		0.00526286
EGVFVSNGTHWFVTQR		N1095			A2G0F		578402		0.000846621
EGVFVSNGTHWFVTQR		N1095			A2G1		1.39031e+07		0.0203503
EGVFVSNGTHWFVTQR		N1095			A2G1F		2155212		0.00315463
EGVFVSNGTHWFVTQR		N1095			A2G2		369693		0.109688
EGVFVSNGTHWFVTQR		N1095			A2G2		247775
EGVFVSNGTHWFVTQR		N1095			A2G2		6.34815e+07
EGVFVSNGTHWFVTQR		N1095			A2G2		2114131
EGVFVSNGTHWFVTQR		N1095			A2G2		1830072
EGVFVSNGTHWFVTQR		N1095			A2G2		576533
EGVFVSNGTHWFVTQR		N1095			A2G2		569873
AHFPREGVFVSNGTHWFVTQR		N1095			A2G2		3377458
GVFVSNGTHWFVTQRNFYEPQIITTD		N1095			A2G2		757810
GVFVSNGTHWFVTQRNFYEPQIITTD		N1095			A2G2		871408
GVFVSNGTHWFVTQRNFYE		N1095			A2G2		741082
EGVFVSNGTHWFVTQR		N1095			A2G2F		1.44018e+07		0.0242984
EGVFVSNGTHWFVTQR		N1095			A2G2F		468322
EGVFVSNGTHWFVTQR		N1095			A2G2F		909802
AHFPREGVFVSNGTHWFVTQR		N1095			A2G2F		820549
EGVFVSNGTHWFVTQR		N1095			A2S1G0		4.28137e+06		0.00626674
EGVFVSNGTHWFVTQR		N1095			A2S1G0F		636559		0.000931746
EGVFVSNGTHWFVTQR		N1095			A2S1G1		42465356		0.0722659
EGVFVSNGTHWFVTQR		N1095			A2S1G1		2999973
EGVFVSNGTHWFVTQR		N1095			A2S1G1		1674812
EGVFVSNGTHWFVTQR		N1095			A2S1G1		739908
GVFVSNGTHWFVTQRNFYEPQIITTD		N1095			A2S1G1		422688
GVFVSNGTHWFVTQRNFYEPQIITTD		N1095			A2S1G1		662184
GVFVSNGTHWFVTQRNFYE		N1095			A2S1G1		406350
EGVFVSNGTHWFVTQR		N1095			A2S1G1F		1.41941e+07		0.0228553
EGVFVSNGTHWFVTQR		N1095			A2S1G1F		1.42035e+06
EGVFVSNGTHWFVTQR		N1095			A2S2		1.89171e+06		0.00276893
EGVFVSNGTHWFVTQR		N1095			A2S2F		687968		0.00100699
EGVFVSNGTHWFVTQR		N1095			A3G0		1047313		0.00153298
EGVFVSNGTHWFVTQR		N1095			A3G1F		557683		0.000816294
EGVFVSNGTHWFVTQR		N1095			A3G2		6553513		0.00959253
EGVFVSNGTHWFVTQR		N1095			A3G2F		1.45494e+06		0.00212963
EGVFVSNGTHWFVTQR		N1095			A3G3		2.9265e+07		0.0505608
EGVFVSNGTHWFVTQR		N1095			A3G3		3.28791e+06
EGVFVSNGTHWFVTQR		N1095			A3G3		1315214
GVFVSNGTHWFVTQRNFYEPQIITTD		N1095			A3G3		674441
EGVFVSNGTHWFVTQR		N1095			A3G3F		1.30373e+07		0.0224856
EGVFVSNGTHWFVTQR		N1095			A3G3F		2.05151e+06
GVFVSNGTHWFVTQRNFYEPQIITTD		N1095			A3G3F		273151
EGVFVSNGTHWFVTQR		N1095			A3S1G1		2.13081e+06		0.00311891
EGVFVSNGTHWFVTQR		N1095			A3S1G1F		1111767		0.00162732
EGVFVSNGTHWFVTQR		N1095			A3S1G2		2.75289e+07		0.0568026
EGVFVSNGTHWFVTQR		N1095			A3S1G2		7146952
EGVFVSNGTHWFVTQR		N1095			A3S1G2		1.5938e+06
EGVFVSNGTHWFVTQR		N1095			A3S1G2		1.02616e+06
EGVFVSNGTHWFVTQR		N1095			A3S1G2		699085
GVFVSNGTHWFVTQRNFYEPQIITTD		N1095			A3S1G2		812002
EGVFVSNGTHWFVTQR		N1095			A3S1G2F		1.22364e+06		0.0449829
EGVFVSNGTHWFVTQR		N1095			A3S1G2F		2.05993e+07
EGVFVSNGTHWFVTQR		N1095			A3S1G2F		7.5877e+06
EGVFVSNGTHWFVTQR		N1095			A3S1G2F		825727
GVFVSNGTHWFVTQRNFYEPQIITTD		N1095			A3S1G2F		495507
EGVFVSNGTHWFVTQR		N1095			A3S2G1		1.0914e+07		0.0240746
EGVFVSNGTHWFVTQR		N1095			A3S2G1		5.53351e+06
EGVFVSNGTHWFVTQR		N1095			A3S2G1F		4.72842e+06		0.0112098
EGVFVSNGTHWFVTQR		N1095			A3S2G1F		2930011
EGVFVSNGTHWFVTQR		N1095			A4G2		1.51158e+06		0.00221253
EGVFVSNGTHWFVTQR		N1095			A4G3		4.69797e+06		0.00961594
EGVFVSNGTHWFVTQR		N1095			A4G3		1.06815e+06
CHDGKAHFPREGVFVSNGTHWFVTQR		N1095			A4G3		803382
EGVFVSNGTHWFVTQR		N1095			A4G3F		1.34007e+06		0.00196149
EGVFVSNGTHWFVTQR		N1095			A4G4		656333		0.07471
EGVFVSNGTHWFVTQR		N1095			A4G4		3.32933e+07
EGVFVSNGTHWFVTQR		N1095			A4G4		11973105
EGVFVSNGTHWFVTQR		N1095			A4G4		1.69977e+06
EGVFVSNGTHWFVTQR		N1095			A4G4		1.34933e+06
GVFVSNGTHWFVTQRNFYEPQIITTD		N1095			A4G4		1.27203e+06
GVFVSNGTHWFVTQRNFYE		N1095			A4G4		419448
GVFVSNGTHWFVTQRNFYE		N1095			A4G4		377822
EGVFVSNGTHWFVTQR		N1095			A4G4F		9654735		0.0229278
EGVFVSNGTHWFVTQR		N1095			A4G4F		4.88717e+06
GVFVSNGTHWFVTQR		N1095			A4G4F		621598
GVFVSNGTHWFVTQRNFYEPQIITTD		N1095			A4G4F		500529
EGVFVSNGTHWFVTQR		N1095			A4S1G2		2.5447e+06		0.00574847
EGVFVSNGTHWFVTQR		N1095			A4S1G2		1382596
EGVFVSNGTHWFVTQR		N1095			A4S1G2F		1.42705e+06		0.00208881
EGVFVSNGTHWFVTQR		N1095			A4S1G3		1.88124e+06		0.120306
EGVFVSNGTHWFVTQR		N1095			A4S1G3		631518
EGVFVSNGTHWFVTQR		N1095			A4S1G3		1.39501e+06
EGVFVSNGTHWFVTQR		N1095			A4S1G3		3.67674e+06
EGVFVSNGTHWFVTQR		N1095			A4S1G3		3.99287e+07
EGVFVSNGTHWFVTQR		N1095			A4S1G3		3.21463e+07
GVFVSNGTHWFVTQRNFYEPQIITTD		N1095			A4S1G3		1.87972e+06
GVFVSNGTHWFVTQRNFYE		N1095			A4S1G3		652524
EGVFVSNGTHWFVTQR		N1095			A4S1G3F		1.54371e+07		0.0548924
EGVFVSNGTHWFVTQR		N1095			A4S1G3F		16929409
EGVFVSNGTHWFVTQR		N1095			A4S1G3F		2.22014e+06
EGVFVSNGTHWFVTQR		N1095			A4S1G3F		1.20395e+06
EGVFVSNGTHWFVTQR		N1095			A4S1G3F		856430
GVFVSNGTHWFVTQRNFYEPQIITTD		N1095			A4S1G3F		854864
EGVFVSNGTHWFVTQR		N1095			A4S2G2		2.34191e+07		0.0649798
EGVFVSNGTHWFVTQR		N1095			A4S2G2		14641208
EGVFVSNGTHWFVTQR		N1095			A4S2G2		3.61976e+06
EGVFVSNGTHWFVTQR		N1095			A4S2G2		1358547
GVFVSNGTHWFVTQRNFYEPQIITTD		N1095			A4S2G2		1.35482e+06
EGVFVSNGTHWFVTQR		N1095			A4S2G2F		1.00075e+07		0.0244384
EGVFVSNGTHWFVTQR		N1095			A4S2G2F		5.19616e+06
EGVFVSNGTHWFVTQR		N1095			A4S2G2F		1.49239e+06
EGVFVSNGTHWFVTQR		N1095			A4S3G1		4.54486e+06		0.0110114
EGVFVSNGTHWFVTQR		N1095			A4S3G1		1332052
EGVFVSNGTHWFVTQR		N1095			A4S3G1		1645965
EGVFVSNGTHWFVTQR		N1095			A4S3G1F		1449763		0.00212205
EGVFVSNGTHWFVTQR		N1095			M3		534616		0.00078253
EGVFVSNGTHWFVTQR		N1095			M5		7.75644e+06		0.0113533
EGVFVSNGTHWFVTQR		N1095			M6		6749901		0.00987999
EGVFVSNGTHWFVTQR		N1095			M7		1.48604e+07		0.0217515
EGVFVSNGTHWFVTQR		N1095			M8		8153886		0.011935
EGVFVSNGTHWFVTQR		N1095			M9		4.26238e+06		0.00623894
NFYEPQIITTDNTFVSGNCDVVIGIVNNTVYDPLQPELDSFKEELDK		N1131			A2G0F		1.46133e+06		0.0237325
NFYEPQIITTDNTFVSGNCDVVIGIVNNTVYDPLQPELDSFKEELDK		N1131			A2G1F		2.75712e+06		0.0447766
VVIGIVNNTVYDPLQPE		N1131			A2G2F		538493		0.223207
NFYEPQIITTDNTFVSGNCDVVIGIVNNTVYDPLQPELDSFKEELDK		N1131			A2G2F		7.47651e+06
NFYEPQIITTDNTFVSGNCDVVIGIVNNTVYDPLQPELDSFKEELDK		N1131			A2G2F		2.93271e+06
NFYEPQIITTDNTFVSGNCDVVIGIVNNTVYDPLQPELDSFKEELDKYFK		N1131			A2G2F		1.30819e+06
NTFVSGNCDVVIGIVNNTVYDPLQPE		N1131			A2G2F		1.4881e+06
NTFVSGNCDVVIGIVNNTVYD		N1131			A2G2M5F		300711		0.00488365
NFYEPQIITTDNTFVSGNCDVVIGIVNNTVYDPLQPELDSFKEELDK		N1131			A2S1G1F		2.49925e+06		0.0994005
NFYEPQIITTDNTFVSGNCDVVIGIVNNTVYDPLQPELDSFKEELDK		N1131			A2S1G1F		3621354
NFYEPQIITTDNTFVSGNCDVVIGIVNNTVYDPLQPELDSFKEELDK		N1131			A3G2F		1.59894e+06		0.0371799
PQIITTDNTFVSGNCDVVIGIVNNTVYDPLQPELDSFKEELD		N1131			A3G2F		690416
VVIGIVNNTVYDPLQPE		N1131			A3G3F		366475		0.180809
NFYEPQIITTDNTFVSGNCDVVIGIVNNTVYDPLQPELDSFKEELDK		N1131			A3G3F		4520929
NFYEPQIITTDNTFVSGNCDVVIGIVNNTVYDPLQPELDSFKEELDK		N1131			A3G3F		3.28812e+06
NTFVSGNCDVVIGIVNNTVYDPLQPE		N1131			A3G3F		533601
NTFVSGNCDVVIGIVNNTVYDPLQPE		N1131			A3G3F		819503
PQIITTDNTFVSGNCDVVIGIVNNTVYDPLQPELDSFKEELD		N1131			A3Ga1G2F		1.60474e+06		0.0260615
NFYEPQIITTDNTFVSGNCDVVIGIVNNTVYDPLQPELDSFKEELDK		N1131			A3S1G2F		3.73937e+06		0.109739
NFYEPQIITTDNTFVSGNCDVVIGIVNNTVYDPLQPELDSFKEELDK		N1131			A3S1G2F		3.01784e+06
NFYEPQIITTDNTFVSGNCDVVIGIVNNTVYDPLQPELDSFKEELDK		N1131			A4G4F		3946723		0.126879
NFYEPQIITTDNTFVSGNCDVVIGIVNNTVYDPLQPELDSFKEELDK		N1131			A4G4F		2.92239e+06
NTFVSGNCDVVIGIVNNTVYDPLQPE		N1131			A4G4F		943491
NFYEPQIITTDNTFVSGNCDVVIGIVNNTVYDPLQPELDSFKEELDK		N1131			A4S1G3F		4661914		0.0870895
NTFVSGNCDVVIGIVNNTVYDPLQPE		N1131			A4S1G3F		700635
NTFVSGNCDVVIGIVNNTVYD		N1131			A4S2Ga2F		473548		0.00769057
VVIGIVNNTVYDPLQPE		N1131			A4S4		234308		0.00380524
NFYEPQIITTDNTFVSGNCDVVIGIVNNTVYDPLQPELDSFKEELDK		N1131			M5		1.36409e+06		0.0221532
NFYEPQIITTDNTFVSGNCDVVIGIVNNTVYDPLQPELDSFKEELDK		N1131			Unglycosylated		1764338		0.0286534
LDKYFKNHTSPDVDLGDISGINASVVNIQKE		N1155			A2G1F		690254		0.0105649
NHTSPDVDLGDISGINASVVNIQK		N1155			A2G2F		1.44544e+06		0.172782
NHTSPDVDLGDISGINASVVNIQK		N1155			A2G2F		1.754e+06
LDKYFKNHTSPDVDLGDISGINASVVNIQKE		N1155			A2G2F		1.77276e+06
LDKYFKNHTSPDVDLGDISGINASVVNIQKE		N1155			A2G2F		4446296
LDKYFKNHTSPDVD		N1155			A2G2F		1033993
LDKYFKNHTSPDVD		N1155			A2G2F		836110
LDKYFKNHTSPDVD		N1155			A2S1G1F		600443		0.0218668
LDKYFKNHTSPDVD		N1155			A2S1G1F		828207
NHTSPDVDLGDISGINASVVNIQK		N1155			A3G3F		939632		0.103785
LDKYFKNHTSPDVDLGDISGINASVVNIQKE		N1155			A3G3F		3.12427e+06
LDKYFKNHTSPDVDLGDISGINASVVNIQKE		N1155			A3G3F		1.15259e+06
LDKYFKNHTSPDVD		N1155			A3G3F		545417
LDKYFKNHTSPDVD		N1155			A3G3F		1.01882e+06
LDKYFKNHTSPDVDLGDISGINASVVNIQKEID		N1155			A3Ga2G1F		494008		0.00756123
LDKYFKNHTSPDVD		N1155			A3S1G2F		865735		0.0132508
LDKYFKNHTSPDVD		N1155			A3S2G1F		678520		0.0103853
NHTSPDVDLGDISGINASVVNIQK		N1155			A4G4F		2014032		0.0497298
LDKYFKNHTSPDVDLGD		N1155			A4G4F		457621
LDKYFKNHTSPDVD		N1155			A4G4F		777409
KYFKNHTSPDVDLGDISGINASVVNIQKE		N1155			A4Ga2G1F		959652		0.0875682
KYFKNHTSPDVDLGDISGINASVVNIQKE		N1155			A4Ga2G1F		2.72843e+06
LDKYFKNHTSPDVDLGDISGINASVVNIQKEID		N1155			A4Ga2G1F		373398
LDKYFKNHTSPDVDLGDISGINASVVNIQKEID		N1155			A4Ga2G1F		1.65973e+06
KYFKNHTSPDVDLGDISGINASVVNIQKE		N1155			A4Ga2G2F		860563		0.0757555
KYFKNHTSPDVDLGDISGINASVVNIQKE		N1155			A4Ga2G2F		2.8332e+06
LDKYFKNHTSPDVDLGDISGINASVVNIQKEID		N1155			A4Ga2G2F		1.25567e+06
LDKYFKNHTSPDVDLGDISGINASVVNIQKEID		N1155			A4Ga3G1F		1979937		0.0303047
LDKYFKNHTSPDVDLGD		N1155			A4S1G3F		613015		0.0208562
LDKYFKNHTSPDVD		N1155			A4S1G3F		749611
EELDKYFKNHTSPDVDLGDISGINASVVNIQKEIDR		N1155			A4S2G0F		430889		0.00659513
LDKYFKNHTSPDVDLGD		N1155			A4S2G2F		684222		0.0999891
LDKYFKNHTSPDVD		N1155			A4S2G2F		642350
LDKYFKNHTSPDVD		N1155			A4S2G2F		5.20615e+06
NTFVSGNCDVVIGIVNNTVYDPLQPELDSFKEELDKYFKNHTSPD		N1155			A4S3G0F		460373		0.00704642
LDKYFKNHTSPDVD		N1155			A4S3G1F		3.50167e+06		0.0535961
EELDKYFKNHTSPDVDLGDISGINASVVNIQKEIDR		N1155			A4S4F		2.86036e+06		0.0714601
LDKYFKNHTSPDVD		N1155			A4S4F		1.80844e+06
KYFKNHTSPD		N1155			A4Sg1S1G1		2.23221e+06		0.034166
KYFKNHTSPDVDLGDISGINASVVNIQKEIDRLNEVAKNLNESLIDLQELGKYEQYIKWPSGRLVPRGSPGSGYIPE		N1155			M3		1.84412e+06		0.0918188
KYFKNHTSPDVDLGDISGINASVVNIQKEIDRLNEVAKNLNESLIDLQELGKYEQYIKWPSGRLVPRGSPGSGYIPEAPRD		N1155			M3		2.14181e+06
NHTSPDVDLGDISGINASVVNIQK		N1155			UnglycosylatedUnglycosylated		2012992		0.0617284
LDKYFKNHTSPDVDLGDISGINASVVNIQKE		N1155			UnglycosylatedUnglycosylated		2.02e+06
VDLGDISGINASVVNIQKEIDRLNE		N1170			A1S1M4		77724		0.00143652
LGDISGINASVVNIQKE		N1170			A2G0F		295157		0.00545518
LGDISGINASVVNIQKE		N1170			A2G1F		506127		0.00935441
LGDISGINASVVNIQKE		N1170			A2G2		307915		0.00569098
LGDISGINASVVNIQKE		N1170			A2G2F		809778		0.104361
LGDISGINASVVNIQKE		N1170			A2G2F		4.48657e+06
ISGINASVVNIQKE		N1170			A2G2F		350173
ISGINASVVNIQKE		N1170			A2S1G1F		310417		0.00573724
NASVVNIQKEIDRLNEVAK		N1170			A3G1		2.2995e+06		0.0425001
ISGINASVVNIQKEID		N1170			A3G3F		493374		0.0826007
LGDISGINASVVNIQKE		N1170			A3G3F		632946
LGDISGINASVVNIQKE		N1170			A3G3F		3342850
ISGINASVVNIQKE		N1170			A3Ga2G1F		392742		0.00725879
LGDISGINASVVNIQKEID		N1170			A3S2G0		901066		0.0166538
VDLGDISGINASVVNIQKEIDRLNE		N1170			A3S3F		409056		0.0075603
LGDISGINASVVNIQKEIDRLNE		N1170			A3Sg1S1Ga1F		482569		0.008919
LGDISGINASVVNIQKE		N1170			A4G4F		843233		0.168079
LGDISGINASVVNIQKE		N1170			A4G4F		1.28348e+06
LGDISGINASVVNIQKE		N1170			A4G4F		5985214
LGDISGINASVVNIQKE		N1170			A4G4F		359504
ISGINASVVNIQKE		N1170			A4G4F		622586
NHTSPDVDLGDISGINASVVNIQK		N1170			A4S1G3F		2013239		0.194133
LGDISGINASVVNIQKE		N1170			A4S1G3F		261241
LGDISGINASVVNIQKE		N1170			A4S1G3F		339465
LGDISGINASVVNIQKE		N1170			A4S1G3F		1227456
LGDISGINASVVNIQKE		N1170			A4S1G3F		1592971
LGDISGINASVVNIQKE		N1170			A4S1G3F		4.39842e+06
ISGINASVVNIQKE		N1170			A4S1G3F		670906
NHTSPDVDLGDISGINASVVNIQK		N1170			A4S2G2F		1996660		0.107652
LGDISGINASVVNIQKE		N1170			A4S2G2F		1.74514e+06
LGDISGINASVVNIQKE		N1170			A4S2G2F		2.0828e+06
ISGINASVVNIQKE		N1170			A4Sg1S2Ga1F		836062		0.0154524
LGDISGINASVVNIQKE		N1170			M5		320579		0.00592504
LGDISGINASVVNIQKE		N1170			M6		233644		0.00431828
LGDISGINASVVNIQKE		N1170			Unglycosylated		305972		0.206913
LGDISGINASVVNIQKE		N1170			Unglycosylated		6.85621e+06
NHTSPDVDLGDISGINASVVNIQK		N1170			Unglycosylated		2012992
LDKYFKNHTSPDVDLGDISGINASVVNIQKE		N1170			Unglycosylated		2.02e+06
NLNESLIDLQELGK		N1191			A2G0		499827		0.00329958
NLNESLIDLQELGK		N1191			A2G0F		932933		0.00902266
VAKNLNESLIDLQE		N1191			A2G0F		433837
NLNESLIDLQELGK		N1191			A2G1F		1.69265e+06		0.0167688
VAKNLNESLIDLQE		N1191			A2G1F		847523
NLNESLIDLQELGK		N1191			A2G2		1.55534e+06		0.0102675
NLNESLIDLQELGK		N1191			A2G2F		5926167		0.0736788
NLNESLIDLQELGK		N1191			A2G2F		1190684
VAKNLNESLIDLQE		N1191			A2G2F		260270
VAKNLNESLIDLQE		N1191			A2G2F		590891
VAKNLNESLIDLQE		N1191			A2G2F		3.193e+06
NLNESLIDLQELGK		N1191			A2S1G1F		943423		0.0588062
NLNESLIDLQELGK		N1191			A2S1G1F		4.30369e+06
VAKNLNESLIDLQE		N1191			A2S1G1F		2.17418e+06
VAKNLNESLIDLQE		N1191			A2S1G1F		398742
VAKNLNESLIDLQE		N1191			A2S1G1F		1.08805e+06
NLNESLIDLQELGK		N1191			A2S2F		1025460		0.0630755
NLNESLIDLQELGK		N1191			A2S2F		5.2007e+06
VAKNLNESLIDLQE		N1191			A2S2F		599091
VAKNLNESLIDLQE		N1191			A2S2F		2.72956e+06
NLNESLIDLQELGK		N1191			A3G2F		1.48007e+06		0.0153081
VAKNLNESLIDLQE		N1191			A3G2F		838836
NLNESLIDLQELGK		N1191			A3G3		1.00808e+06		0.00665479
NLNESLIDLQELGK		N1191			A3G3F		4271287		0.049325
VAKNLNESLIDLQE		N1191			A3G3F		493138
VAKNLNESLIDLQE		N1191			A3G3F		2707424
NLNESLIDLQELGK		N1191			A3S1G2F		3.44824e+06		0.0463505
VAKNLNESLIDLQE		N1191			A3S1G2F		595991
VAKNLNESLIDLQE		N1191			A3S1G2F		2.97704e+06
NLNESLIDLQELGK		N1191			A3S2G1F		4.97399e+06		0.0621645
NLNESLIDLQELGK		N1191			A3S2G1F		1.13023e+06
VAKNLNESLIDLQE		N1191			A3S2G1F		677984
VAKNLNESLIDLQE		N1191			A3S2G1F		2634602
NLNESLIDLQELGK		N1191			A3S3F		4.44077e+06		0.0422688
NLNESLIDLQELGK		N1191			A3S3F		1.96219e+06
VAKNLNESLIDLQE		N1191			A4G2F		417685		0.00275733
NLNESLIDLQELGK		N1191			A4G3F		1.67106e+06		0.0168896
VAKNLNESLIDLQE		N1191			A4G3F		887409
NLNESLIDLQELGK		N1191			A4G4		1.0794e+06		0.00712557
NLNESLIDLQELGK		N1191			A4G4F		6.43044e+06		0.0764164
NLNESLIDLQELGK		N1191			A4G4F		833410
VAKNLNESLIDLQE		N1191			A4G4F		542286
VAKNLNESLIDLQE		N1191			A4G4F		2.51971e+06
NLNESLIDLQELGK		N1191			A4G4F		1.24986e+06
NLNESLIDLQELGK		N1191			A4S1G3F		1.31431e+06		0.0815032
NLNESLIDLQELGK		N1191			A4S1G3F		1.03221e+06
NLNESLIDLQELGK		N1191			A4S1G3F		3.89299e+06
VAKNLNESLIDLQE		N1191			A4S1G3F		848707
VAKNLNESLIDLQE		N1191			A4S1G3F		943781
VAKNLNESLIDLQE		N1191			A4S1G3F		4314274
NLNESLIDLQELGK		N1191			A4S2G2F		1450100		0.111687
NLNESLIDLQELGK		N1191			A4S2G2F		4.88082e+06
NLNESLIDLQELGK		N1191			A4S2G2F		3.36849e+06
VAKNLNESLIDLQE		N1191			A4S2G2F		1.02568e+06
VAKNLNESLIDLQE		N1191			A4S2G2F		1.75207e+06
VAKNLNESLIDLQE		N1191			A4S2G2F		3.71268e+06
VAKNLNESLIDLQE		N1191			A4S2G2F		728762
VAKNLNESLIDLQE		N1191			A4S2Ga1G1F		313255		0.00206794
NLNESLIDLQELGK		N1191			A4S3G1F		5810085		0.117955
NLNESLIDLQELGK		N1191			A4S3G1F		4431301
VAKNLNESLIDLQE		N1191			A4S3G1F		1120393
VAKNLNESLIDLQE		N1191			A4S3G1F		3293526
VAKNLNESLIDLQE		N1191			A4S3G1F		3.21282e+06
NLNESLIDLQELGK		N1191			A4S4F		7418362		0.101516
NLNESLIDLQELGK		N1191			A4S4F		2.48337e+06
VAKNLNESLIDLQE		N1191			A4S4F		3716763
VAKNLNESLIDLQE		N1191			A4S4F		1759339
NLNESLIDLQELGK		N1191			M5		1.3414e+06		0.016458
NLNESLIDLQELGK		N1191			M5		1151685
NLNESLIDLQELGK		N1191			M6		688227		0.00863266
NLNESLIDLQELGK		N1191			M6		619466

## Sheet: HEK Expi293F
Supplementary Materials Table S1. Site specific analysis of glycan species present on CHO-S and HEK Expi293F derived spike protein
Peptide Sequence		N-Glycosylation Site			Modification		Average MS Area		Relative Abundance of Glycan per Site
VNLTTRTQLPPAYTNSFTR		N17			A1G1		5.03691e+06		0.442708
VNLTTRTQLPPAYTNSFTR		N17			A1G1		19024176
QCVNLTTR		N17			A2G0F		1.81604e+06		0.0334139
QCVNLTTR		N17			A2G0FB		1.68997e+06		0.0310943
QCVNLTTR		N17			A2G1FB		2.34494e+06		0.0431453
QCVNLTTR		N17			A2S1G0F		3282248		0.0603912
QCVNLTTR		N17			A2S1G1F		5.51863e+06		0.101539
QCVNLTTR		N17			M5		1.36533e+07		0.287708
QCVNLTTR		N17			M5		1.98358e+06
SSVLHSTQDLFLPFFSNVTWFH		N61			A1G1		2.26466e+06		0.00647714
HSTQDLFLPFFSNVTWFHAIHVSGTNGTKRFDNPVLPFNDGVYFASTEK		N61			A2G1		3724151		0.0106514
FLPFFSNVTWFHAIHVSGTNGTKRFDNPVLPFNDGVYFASTEKSNIIR		N61			A2S1G0B		2.64244e+06		0.00755762
SSVLHSTQDLFLPFFSNVTWFHA		N61			A2S1G1B		1.80837e+06		0.0051721
SSVLHSTQDLFLPFFSN		N61			A2S2		3.54475e+06		0.0101383
SSVLHSTQDLFLPFFSNVTWFHA		N61			A2S2B		9.9303e+06		0.0284015
SSVLHSTQDLFLPFFSNVTWFHAIH		N61			M5		1.69393e+06		0.589393
SSVLHSTQDLFLPFFSNVTWFH		N61			M5		2.95441e+06
SSVLHSTQDLFLPFFSNVTWFH		N61			M5		6.4763e+07
SSVLHSTQDLFLPFFSNVTWFHA		N61			M5		2002903
SSVLHSTQDLFLPFFSNVTWF		N61			M5		14747809
SSVLHSTQDLFLPFFSNVTWF		N61			M5		2.67387e+06
SSVLHSTQDLFLPFFSNVTWF		N61			M5		9.53591e+07
SSVLHSTQDLFLPFFSNVTWF		N61			M5		21880038
SSVLHSTQDLFLPFFSNVTWFH		N61			M6		2.14284e+06		0.226261
SSVLHSTQDLFLPFFSNVTWFH		N61			M6		23982676
SSVLHSTQDLFLPFFSNVTWF		N61			M6		4.08373e+07
SSVLHSTQDLFLPFFSNVTWF		N61			M6		3.0656e+06
SSVLHSTQDLFLPFFSNVTWF		N61			M6		9.08117e+06
SSVLHSTQDLFLPFFSNVTWFH		N61			M7		6253189		0.0622279
SSVLHSTQDLFLPFFSNVTWF		N61			M7		12322764
SSVLHSTQDLFLPFFSNVTWF		N61			M7		3.18137e+06
SSVLHSTQDLFLPFFSNVTWFH		N61			M8		6328778		0.0537204
SSVLHSTQDLFLPFFSNVTWF		N61			M8		1.2454e+07
HAIHVSGTNGTK		N74			A2G0F		1.08755e+06		1
TQSLLIVNNATNVVIK		N122			A1G0		1.28673e+06		0.00689202
TQSLLIVNNATNVVIK		N122			A1G0		5494198
TQSLLIVNNATNVVIK		N122			A1G0F		2595203		0.0124368
NATNVVIKVCEFQFCNDPFLGVYYHKNNKSWMESEFRVYSSANNCTFEYVSQPFLMDLEGK		N122			A1G0F		9.64114e+06
TQSLLIVNNATNVVIK		N122			A1G1		2.79076e+06		0.0234427
TQSLLIVNNATNVVIK		N122			A1G1		1.851e+07
SNIIRGWIFGTTLDSKTQSLLIVNNATNVVIKVCEFQ		N122			A1G1		1.76405e+06
TQSLLIVNNATNVVIK		N122			A1G1F		10977144		0.011157
TQSLLIVNNATNVVIK		N122			A1S1		5072195		0.00515529
TQSLLIVNNATNVVIK		N122			A1S1F		4.47817e+06		0.00455154
TQSLLIVNNATNVVIK		N122			A2G0		1.63285e+06		0.0292483
TQSLLIVNNATNVVIK		N122			A2G0		22015198
TQSLLIVNNATNVVIKVCE		N122			A2G0		5.12878e+06
TQSLLIVNNATNVVIK		N122			A2G0B		1.50839e+07		0.0153311
TQSLLIVNNATNVVIK		N122			A2G0F		2.31133e+07		0.0317339
NATNVVIKVCEFQFCNDPFLGVYYHKNNKSWMESEFRVYSSANNCTFEYVSQPFLMDLEGK		N122			A2G0F		8.10908e+06
TQSLLIVNNATNVVIK		N122			A2G0FB		18321350		0.0253918
NATNVVIKVCEFQFCNDPFLGVYYHKNNKSWMESEFRVYSSANNCTFEYVSQPFLMDLEGK		N122			A2G0FB		6.6612e+06
TQSLLIVNNATNVVIK		N122			A2G1		2.87922e+07		0.0292639
TQSLLIVNNATNVVIK		N122			A2G1B		2.51132e+07		0.0255246
TQSLLIVNNATNVVIK		N122			A2G1F		41357168		0.0621518
NNATNVVIKVCEFQFCNDPFLGVYYHKNNKSWMESEFRVYSSANNCTFEYVSQPFLMDLEGK		N122			A2G1F		3540644
NATNVVIKVCEFQFCNDPFLGVYYHKNNKSWMESEFRVYSSANNCTFEYVSQPFLMDLEGK		N122			A2G1F		3.49956e+06
NATNVVIKVCEFQFCNDPFLGVYYHKNNKSWMESEFRVYSSANNCTFEYVSQPFLMDLEGK		N122			A2G1F		12752633
TQSLLIVNNATNVVIK		N122			A2G1FB		3.84785e+07		0.084545
IVNNATNVVIKVCEFQFCNDPFLGVYYHKNNKSWMESEFR		N122			A2G1FB		4.04757e+07
IVNNATNVVIKVCEFQFCNDPFLGVYYHKNNKSWMESEFR		N122			A2G1FB		3.40745e+06
SKTQSLLIVNNATNVVIKVCEFQFCND		N122			A2G1FB		820529
TQSLLIVNNATNVVIK		N122			A2G2		3.59026e+07		0.0364908
TQSLLIVNNATNVVIK		N122			A2G2B		10854334		0.0110322
TQSLLIVNNATNVVIK		N122			A2G2F		50627416		0.0544713
TQSLLIVNNATNVVIK		N122			A2G2F		2.96587e+06
SNIIRGWIFGTTLDSKTQSLLIVNNATNVVI		N122			A2G2FB		1.60377e+06		0.0259123
TQSLLIVNNATNVVIK		N122			A2G2FB		1.12993e+07
NATNVVIKVCEFQFCNDPFLGVYYHKNNKSWMESEFRVYSSANNCTFEYVSQPFLMDLEGK		N122			A2G2FB		1.03592e+07
TQSLLIVNNATNVVIKVCEFQFCND		N122			A2G2FB		2.23238e+06
TQSLLIVNNATNVVIK		N122			A2S1G0		1.82729e+07		0.0185722
TQSLLIVNNATNVVIK		N122			A2S1G0B		2727724		0.0143155
TQSLLIVNNATNVVIKVCEFQFCNDPFLGVYYHKNNKSWMESEFRVYSSANNCTFE		N122			A2S1G0B		11357053
LLIVNNATNVVIK		N122			A2S1G0F		2.18705e+07		0.0467551
TQSLLIVNNATNVVIK		N122			A2S1G0F		24131002
TQSLLIVNNATNVVIK		N122			A2S1G0FB		8.91847e+06		0.0127156
TQSLLIVNNATNVVIK		N122			A2S1G0FB		3.59213e+06
LLIVNNATNVVIK		N122			A2S1G1		1.9022e+06		0.0772842
SLLIVNNATNVVIK		N122			A2S1G1		1782770
TQSLLIVNNATNVVIK		N122			A2S1G1		3078018
TQSLLIVNNATNVVIK		N122			A2S1G1		6.78531e+07
KSNIIRGWIFGTTLDSKTQSLLIVNNATNVVIKVCE		N122			A2S1G1		1.42238e+06
TQSLLIVNNATNVVIKVCEFQFCNDPFLGVYYHKNNKSWMESEFRVYSSANNCTFEYVSQPFL		N122			A2S1G1B		4.91789e+06		0.00499846
LLIVNNATNVVIK		N122			A2S1G1F		2.26968e+06		0.0896052
TQSLLIVNNATNVVIK		N122			A2S1G1F		2.77612e+06
TQSLLIVNNATNVVIK		N122			A2S1G1F		7.6615e+07
TQSLLIVNNATNVVIK		N122			A2S1G1F		2462824
TQSLLIVNNATNVVIK		N122			A2S1G1F		2376382
KSNIIRGWIFGTTLDSKTQSLLIVNNATNVVIKVCE		N122			A2S1G1F		1.66087e+06
TQSLLIVNNATNVVIK		N122			A2S1G1FB		4.53727e+06		0.0083446
TQSLLIVNNATNVVIKVCEFQFCND		N122			A2S1G1FB		3.67282e+06
TQSLLIVNNATNVVIK		N122			A2S2		3414717		0.00959108
TQSLLIVNNATNVVIK		N122			A2S2		6021766
TQSLLIVNNATNVVIK		N122			A2S2F		1.99264e+06		0.00818145
TQSLLIVNNATNVVIK		N122			A2S2F		6.05694e+06
LLIVNNATNVVIK		N122			M5		1.36656e+06		0.120028
LLIVNNATNVVIK		N122			M5		1.78176e+06
TQSLLIVNNATNVVIK		N122			M5		8.14244e+07
TQSLLIVNNATNVVIK		N122			M5		19330434
TQSLLIVNNATNVVIK		N122			M5		9.21832e+06
TQSLLIVNNATNVVIK		N122			M5		3.17354e+06
KSNIIRGWIFGTTLDSKTQSLLIVNNATNVVIKVCE		N122			M5		1798563
TQSLLIVNNATNVVIK		N122			M6		4.09505e+06		0.0358977
TQSLLIVNNATNVVIK		N122			M6		2.73169e+07
TQSLLIVNNATNVVIKV		N122			M6		3259788
KSNIIRGWIFGTTLDSKTQSLLIVNNATNVVIKVCE		N122			M6		647291
TQSLLIVNNATNVVIK		N122			M7		4.14969e+07		0.0489614
TQSLLIVNNATNVVIK		N122			M7		3.97543e+06
TQSLLIVNNATNVVIK		N122			M7		2699812
TQSLLIVNNATNVVIK		N122			M8		9.85548e+06		0.0100169
NNKSWMESEF		N149			A1G0		5670799		0.0103449
CEFQFCNDPFLGVYYHKNNKSWMESEFR		N149			A1G0		4600171
CNDPFLGVYYHKNNKSWMESEFR		N149			A1G0		2768126
VCEFQFCNDPFLGVYYHKNNKSWMES		N149			A1G0F		15057860		0.0198752
FQFCNDPFLGVYYHKNNK		N149			A1G0F		2570297
CNDPFLGVYYHKNNKSWMESEFR		N149			A1G0F		4003010
FQFCNDPFLGVYYHKNNKSWMESE		N149			A1G0F		851262
FQFCNDPFLGVYYHKNNKSWME		N149			A1G0F		2569175
NNKSWMESEF		N149			A1G1		3.4199e+06		0.0185069
YHKNNKSWMESEFRVYSSANNCTFEYVSQPFLMDLEGKQGNFK		N149			A1G1		6.52811e+06
VCEFQFCNDPFLGVYYHKNNKSWMESEFRVYS		N149			A1G1		5.30482e+06
CEFQFCNDPFLGVYYHKNNKSWMESEFR		N149			A1G1		4492513
CNDPFLGVYYHKNNKSWMESEFR		N149			A1G1		3581501
VCEFQFCNDPFLGVYYHKNNKSWMESEFRVYS		N149			A1G1F		4.13875e+06		0.0177134
VCEFQFCNDPFLGVYYHKNNKSWMESEFRVYSSA		N149			A1G1F		5511989
VCEFQFCNDPFLGVYYHKNNKSWMES		N149			A1G1F		8.48065e+06
FQFCNDPFLGVYYHKNNK		N149			A1G1F		2.2779e+06
FQFCNDPFLGVYYHKNNKSWME		N149			A1G1F		1.9175e+06
VCEFQFCNDPFLGVYYHKNNKSWMESEFRVYSSANNCTFEYVSQPFLMDLEGKQGNFKNLREFVF		N149			A1S1F		4279801		0.0181013
QFCNDPFLGVYYHKNNKSWMESEFRVYSSANNCTFEYVSQPFLMDLEGK		N149			A1S1F		1.24522e+07
VCEFQFCNDPFLGVYYHKNNKSWMESEFRVYSSA		N149			A1S1F		5.19523e+06
FQFCNDPFLGVYYHKNNKSWME		N149			A1S1F		888455
VYYHKNNKSWMESEFR		N149			A2G0		2.25475e+06		0.0197383
NNKSWMESEF		N149			A2G0		7.25585e+06
NNKSWMESEF		N149			A2G0		7.19909e+06
NNKSWMESEFRVYSSANNCTFEYVSQPFLMD		N149			A2G0		2.15972e+06
CEFQFCNDPFLGVYYHKNNKSWMESEFR		N149			A2G0		6009600
NNKSWMESEF		N149			A2G0B		3.81262e+06		0.0219025
NNKSWMESEF		N149			A2G0B		1.17895e+07
NNKSWMESEF		N149			A2G0B		7417869
EFQFCNDPFLGVYYHKNNKSWMESEFR		N149			A2G0B		4.58687e+06
VYYHKNNKSWMESEFR		N149			A2G0F		2.37758e+06		0.0562015
NNKSWMESEF		N149			A2G0F		8.538e+06
NNKSWMESEF		N149			A2G0F		11160932
YHKNNKSWMESEFRVYSSANNCTFEYVSQPFLMDLEGKQGNFK		N149			A2G0F		39232600
FQFCNDPFLGVYYHKNNKSWMESE		N149			A2G0F		2.3602e+06
FQFCNDPFLGVYYHKNNKSWME		N149			A2G0F		7.16953e+06
NNKSWMESEF		N149			A2G0FB		2.50718e+07		0.0345146
NNKSWMESEF		N149			A2G0FB		6542159
FQFCNDPFLGVYYHKNNKSWMESE		N149			A2G0FB		2.87076e+06
FQFCNDPFLGVYYHKNNKSWME		N149			A2G0FB		9.01895e+06
NNKSWMESEF		N149			A2G1		3.99931e+06		0.0612018
NNKSWMESEF		N149			A2G1		6.2055e+06
IVNNATNVVIKVCEFQFCNDPFLGVYYHKNNKSWMESEFR		N149			A2G1		18582288
EFQFCNDPFLGVYYHKNNKSWMESEFRVYSSANNCTFEYVSQPFLMDLEGK		N149			A2G1		3749197
YHKNNKSWMESEFRVYSSANNCTFEYVSQPFLMDLEGKQGNFK		N149			A2G1		2.65782e+07
CNDPFLGVYYHKNNKSWMESEFR		N149			A2G1		1.5104e+07
CNDPFLGVYYHKNNKSWMESEFR		N149			A2G1		2922893
NNKSWMESEF		N149			A2G1B		2.71879e+06		0.0150685
YYHKNNKSWMESEFRVYSSANNCTFEYVSQPFLMDLEGKQGNFK		N149			A2G1B		1.62742e+07
NNKSWMESEF		N149			A2G1F		1.10753e+07		0.0506271
NNKSWMESEF		N149			A2G1F		4.90587e+06
YHKNNKSWMESEFRVYSSANNCTFEYVSQPFLMDLEGKQGNFK		N149			A2G1F		38763928
CNDPFLGVYYHKNNKSWMESEFR		N149			A2G1F		1.61753e+06
FQFCNDPFLGVYYHKNNKSWMESE		N149			A2G1F		1.88661e+06
FQFCNDPFLGVYYHKNNKSWME		N149			A2G1F		5.56327e+06
YHKNNKSWMESEFRVYSSANNCTFEYVSQPFLMDLEGKQGNFK		N149			A2G1FB		3032000		0.0476755
YHKNNKSWMESEFRVYSSANNCTFEYVSQPFLMDLEGKQGNFK		N149			A2G1FB		4.17867e+07
NNKSWMESEFRVYSSANNCTFEYVSQPFLMDLEGKQGNFK		N149			A2G1FB		3679528
FQFCNDPFLGVYYHKNNKSWME		N149			A2G1FB		1.15941e+07
NKSWMESEFR		N149			A2G2		5.99567e+06		0.0106359
YYHKNNKSWMESEFRVYSSANNCTFEYVSQPFLMDLEGKQGNFK		N149			A2G2		4.15023e+06
CNDPFLGVYYHKNNKSWMESEFR		N149			A2G2		3260045
CNDPFLGVYYHKNNKSWMESEFR		N149			A2G2B		1.99021e+06		0.00157898
NKSWMESEFR		N149			A2G2F		2.95638e+06		0.0295366
YHKNNKSWMESEFRVYSSANNCTFEYVSQPFLMDLEGKQGNFK		N149			A2G2F		1.08588e+07
YHKNNKSWMESEFRVYSSANNCTFEYVSQPFLMDLEGKQGNFK		N149			A2G2F		1.6899e+07
FQFCNDPFLGVYYHKNNKSWMESE		N149			A2G2F		1.67001e+06
FQFCNDPFLGVYYHKNNKSWME		N149			A2G2F		4.84506e+06
NNKSWMESEFRVYSSANNCTFEYVSQP		N149			A2G2FB		2.33517e+06		0.0388946
YHKNNKSWMESEFRVYSSANNCTFEYVSQPFLMDLEGKQGNFK		N149			A2G2FB		15955335
YYHKNNKSWMESEFRVYSSANNCTFEYVSQPFLMDLEGKQGNFK		N149			A2G2FB		3251436
NKSWMESEFRVYSSANNCTFEYVSQPFLMDLEGKQGNFK		N149			A2G2FB		6.32528e+06
YHKNNKSWMESEFRVYSSANNCTFEYVSQPFLMDLEGKQGNFKNLR		N149			A2G2FB		1.1667e+07
TNVVIKVCEFQFCNDPFLGVYYHKNNK		N149			A2G2FB		4.34427e+06
FQFCNDPFLGVYYHKNNKSWME		N149			A2G2FB		1160712
FQFCNDPFLGVYYHKNNKSWME		N149			A2G2FB		3.98519e+06
NNKSWMESEF		N149			A2S1G0		3.40421e+06		0.0898214
NNKSWMESEF		N149			A2S1G0		2.2586e+07
NNKSWMESEF		N149			A2S1G0		5.33027e+06
NNKSWMESEF		N149			A2S1G0		2.95737e+06
KNNKSWMESEFRVYSSANNCTFEYVSQPFLMDLEGKQGNFKNLR		N149			A2S1G0		3.12172e+06
KNNKSWMESEFRVYSSANNCTFEYVSQPFLMDLEGKQGNFKNLR		N149			A2S1G0		3.77358e+07
YHKNNKSWMESEFRVYSSANNCTFEYVSQPFLMDLEGKQGNFK		N149			A2S1G0		2.45402e+07
LGVYYHKNNKSWMESEFRVYSSANNCTFEYVSQPFLMDLEGK		N149			A2S1G0		3.71798e+06
VCEFQFCNDPFLGVYYHKNNKSWMESEFR		N149			A2S1G0		6.54085e+06
CNDPFLGVYYHKNNKSWMESEFR		N149			A2S1G0		3.28038e+06
NNKSWMESEF		N149			A2S1G0B		6511151		0.0464383
IVNNATNVVIKVCEFQFCNDPFLGVYYHKNNKSWMESEFR		N149			A2S1G0B		7.341e+06
IKVCEFQFCNDPFLGVYYHKNNKSWMESEFRVYSSANNCTFEYVSQPFLMDLEGK		N149			A2S1G0B		7.4118e+06
YHKNNKSWMESEFRVYSSANNCTFEYVSQPFLMDLEGKQGNFK		N149			A2S1G0B		25013466
VCEFQFCNDPFLGVYYHKNNKSWMESEFR		N149			A2S1G0B		1.22555e+07
NNKSWMESEF		N149			A2S1G0F		4.7574e+06		0.0235684
NNKSWMESEFRVYSSANNCTFEYVSQPFL		N149			A2S1G0F		5514910
YHKNNKSWMESEFRVYSSANNCTFEYVSQPFLMDLEGKQGNFK		N149			A2S1G0F		10576330
FQFCNDPFLGVYYHKNNKSWMESE		N149			A2S1G0F		2.18144e+06
FQFCNDPFLGVYYHKNNKSWME		N149			A2S1G0F		6676590
VCEFQFCNDPFLGVYYHKNNKSWMESEFR		N149			A2S1G0FB		1.01347e+07		0.0167654
FQFCNDPFLGVYYHKNNKSWMESE		N149			A2S1G0FB		2.62031e+06
FQFCNDPFLGVYYHKNNKSWME		N149			A2S1G0FB		8.37688e+06
HKNNK		N149			A2S1G1		3.2314e+06		0.0245655
HKNNK		N149			A2S1G1		5.38908e+06
PFLGVYYHKNNKSWMESE		N149			A2S1G1		721600
YHKNNKSWMESEFRVYSSANNCTFEYVSQPFLMDLEGKQGNFK		N149			A2S1G1		1.36576e+07
VCEFQFCNDPFLGVYYHKNNKSWMESEFR		N149			A2S1G1		7963793
HKNNK		N149			A2S1G1B		14711579		0.0661531
HKNNK		N149			A2S1G1B		6.27779e+06
NNKSWMESEF		N149			A2S1G1B		5651762
IVNNATNVVIKVCEFQFCNDPFLGVYYHKNNKSWMESEFR		N149			A2S1G1B		3.25463e+07
YHKNNKSWMESEFRVYSSANNCTFEYVSQPFLMDLEGKQGNFK		N149			A2S1G1B		1.83417e+07
VCEFQFCNDPFLGVYYHKNNKSWMESEFR		N149			A2S1G1B		5853045
KNNKSWMESEFRVYSSANNCTFEYVSQPFLMDLEGKQGNFKNLR		N149			A2S1G1F		3.94181e+06		0.0257938
YHKNNKSWMESEFRVYSSANNCTFEYVSQPFLMDLEGKQGNFK		N149			A2S1G1F		5.50483e+06
VCEFQFCNDPFLGVYYHKNNKSWMESEFR		N149			A2S1G1F		5.83439e+06
FQFCNDPFLGVYYHKNNKSWMESE		N149			A2S1G1F		4.29279e+06
FQFCNDPFLGVYYHKNNKSWME		N149			A2S1G1F		1.29378e+07
IVNNATNVVIKVCEFQFCNDPFLGVYYHKNNKSWMESEFR		N149			A2S1G1FB		6702293		0.0904323
IVNNATNVVIKVCEFQFCNDPFLGVYYHKNNKSWMESEFR		N149			A2S1G1FB		7721673
IVNNATNVVIKVCEFQFCNDPFLGVYYHKNNKSWMESEFR		N149			A2S1G1FB		80458688
YHKNNKSWMESEFRVYSSANNCTFEYVSQPFLMDLEGKQGNFK		N149			A2S1G1FB		11848111
TNVVIKVCEFQFCNDPFLGVYYHKNNK		N149			A2S1G1FB		4.72275e+06
FQFCNDPFLGVYYHKNNKSWME		N149			A2S1G1FB		2.5312e+06
NNKSWMESEFRVYSSANNCTFEYVSQPFL		N149			A2S2		2760540		0.0228785
YHKNNKSWMESEFRVYSSANNCTFEYVSQPFLMDLEGKQGNFK		N149			A2S2		5.7454e+06
VCEFQFCNDPFLGVYYHKNNKSWMESEFR		N149			A2S2		20331168
NNKSWMESEF		N149			A2S2B		5.6926e+06		0.0430819
IVNNATNVVIKVCEFQFCNDPFLGVYYHKNNKSWMESEFR		N149			A2S2B		12859799
KNNKSWMESEFRVYSSANNCTFEYVSQPFLMDLEGKQGNFKNLR		N149			A2S2B		1.10696e+07
YHKNNKSWMESEFRVYSSANNCTFEYVSQPFLMDLEGKQGNFK		N149			A2S2B		1.66935e+07
VCEFQFCNDPFLGVYYHKNNKSWMESEFR		N149			A2S2B		7.98683e+06
VCEFQFCNDPFLGVYYHKNNKSWMESEFR		N149			A2S2F		1.10542e+07		0.0380052
IKVCEFQFCNDPFLGVYYHKNNK		N149			A2S2F		1.29174e+07
IKVCEFQFCNDPFLGVYYHKNNK		N149			A2S2F		18409913
FQFCNDPFLGVYYHKNNKSWMESE		N149			A2S2F		1.09769e+06
FQFCNDPFLGVYYHKNNKSWME		N149			A2S2F		4.42428e+06
PFLGVYYHKNNKSWMESE		N149			A2S2FB		4.54169e+06		0.0138384
YHKNNKSWMESEFRVYSSANNCTFEYVSQPFLMDLEGKQGNFK		N149			A2S2FB		7342640
TNVVIKVCEFQFCNDPFLGVYYHKNNK		N149			A2S2FB		5558240
CNDPFLGVYYHKNNKSWMESEFR		N149			M3		1.87926e+06		0.00149095
FQFCNDPFLGVYYHKNNKSWMESE		N149			M5		1983089		0.00596329
FQFCNDPFLGVYYHKNNKSWME		N149			M5		5533305
YHKNNKSWMESEFRVYSSANNCTFEYVSQPFLMDLEGKQGNFK		N149			M6		4.20863e+06		0.00471226
FQFCNDPFLGVYYHKNNKSWME		N149			M6		1730907
CNDPFLGVYYHKNNKSWMESEFRVYSSANNCTFEYVSQPFLMDLEGKQGNFK		N149			M7		1.42927e+07		0.0130294
FQFCNDPFLGVYYHKNNKSWME		N149			M7		2.13013e+06
FQFCNDPFLGVYYHKNNKSWME		N149			M8		1.69432e+06		0.00134423
VCEFQFCNDPFLGVYYHKNNKSWMESEFRVYSSANNCTFEYVSQPFL		N165			A1G0		4608432		0.0168626
YHKNNKSWMESEFRVYSSANNCTFEYVSQPFLMDLEGKQGNFK		N165			A1G0		5368660
FRVYSSANNCTFE		N165			A1G0		534196
VYSSANNCTFEYVSQPFLMDLEGK		N165			A1G0F		2.92311e+06		0.0121
FRVYSSANNCTFE		N165			A1G0F		2.72674e+06
FRVYSSANNCTFE		N165			A1G0F		1.89271e+06
VYSSANNCTFEYVSQPFLMDLEGKQGNF		N165			A1G1		2.7625e+06		0.00551585
FRVYSSANNCTFE		N165			A1G1		675802
FRVYSSANNCTFE		N165			A1G1F		593307		0.00661833
FRVYSSANNCTFE		N165			A1G1F		2.43148e+06
FRVYSSANNCTFE		N165			A1G1F		1100748
VYSSANNCTFEYVSQPFLMDLEGKQGNF		N165			A1S1		14207775		0.03619
VYSSANNCTFEYVSQPFLMDLEGKQGNF		N165			A1S1		8351283
ANNCTFEYVSQPFLMDLEGKQGNFK		N165			A1S1F		4.35733e+06		0.0288431
ANNCTFEYVSQPFLMDLEGKQGNFK		N165			A1S1F		4277578
SANNCTFEYVSQPFLMDLEGKQGNFK		N165			A1S1F		4188601
SANNCTFEYVSQPFLMDLEGKQGNFK		N165			A1S1F		4515440
FRVYSSANNCTFE		N165			A1S1F		640405
SWMESEFRVYSSANNCTFEYVSQPFLMDLEGKQGNFKNLREFVF		N165			A2G0B		24787778		0.0397654
VYSSANNCTFEYVSQPFLMDLEGK		N165			A2G0F		3.08901e+06		0.0342875
VYSSANNCTFEYVSQPFLMDLEGK		N165			A2G0F		5744603
FRVYSSANNCTFE		N165			A2G0F		8401502
FRVYSSANNCTFE		N165			A2G0F		1337279
FRVYSSANNCTFE		N165			A2G0F		2800730
SWMESEFRVYSSANNCTFEYVSQPFLMDLEGKQGNFKNLREFVF		N165			A2G0FB		1.60152e+07		0.0726302
VYSSANNCTFEYVSQPFLMDLEGK		N165			A2G0FB		9523751
VYSSANNCTFEYVSQPFLMDLEGK		N165			A2G0FB		2643844
FRVYSSANNCTFE		N165			A2G0FB		13404611
FRVYSSANNCTFE		N165			A2G0FB		2311220
FRVYSSANNCTFE		N165			A2G0FB		1.37547e+06
QFCNDPFLGVYYHKNNKSWMESEFRVYSSANNCTFEYVSQPFLMDLEGK		N165			A2G1		6.67607e+06		0.0390464
WMESEFRVYSSANNCTFEYVSQPFLMDLEGKQGNFK		N165			A2G1		1.1724e+07
SWMESEFRVYSSANNCTFEYVSQPFLMDLEGKQGNFKNLREFVF		N165			A2G1		4.93628e+06
FRVYSSANNCTFE		N165			A2G1		1.00323e+06
NNKSWMESEFRVYSSANNCTFEYVSQPFLMDL		N165			A2G1B		7617839		0.0886705
YHKNNKSWMESEFRVYSSANNCTFEYVSQPFLMDLEGKQGNFK		N165			A2G1B		31972050
WMESEFRVYSSANNCTFEYVSQPFLMDLEGKQGNFK		N165			A2G1B		7.72476e+06
FRVYSSANNCTFEYVSQPFLMDLEGKQGNFKNLRE		N165			A2G1B		5.46126e+06
FRVYSSANNCTFEYVSQPFLMDLEGKQGNFKNLRE		N165			A2G1B		994657
FRVYSSANNCTFEYVSQPFLMDLE		N165			A2G1B		1.50219e+06
VYSSANNCTFEYVSQPFLMDLEGK		N165			A2G1F		5.85831e+06		0.0219809
FRVYSSANNCTFE		N165			A2G1F		1.34276e+06
FRVYSSANNCTFE		N165			A2G1F		6500702
VYSSANNCTFEYVSQPFLMDLEGK		N165			A2G1FB		1.09092e+07		0.051351
FRVYSSANNCTFE		N165			A2G1FB		1.04645e+07
FRVYSSANNCTFE		N165			A2G1FB		2.10696e+06
FRVYSSANNCTFE		N165			A2G1FB		1.07277e+06
FRVYSSANNCTFE		N165			A2G1FB		883538
FRVYSSANNCTFE		N165			A2G1FB		6.57272e+06
SWMESEFRVYSSANNCTFEYVS		N165			A2G2		3.15198e+06		0.00646604
FRVYSSANNCTFE		N165			A2G2		878630
SSANNCTFEYVSQPFLMDLEGKQGNFK		N165			A2G2B		2.02184e+06		0.00452073
FRVYSSANNCTFE		N165			A2G2B		796154
FRVYSSANNCTFE		N165			A2G2F		778749		0.051564
VYSSANNCTFEYVSQPFLMDLEGK		N165			A2G2F		2.68867e+06
VYSSANNCTFEYVSQPFLMDLEGK		N165			A2G2F		1.05474e+07
FRVYSSANNCTFE		N165			A2G2F		2.29696e+06
FRVYSSANNCTFE		N165			A2G2F		1.3947e+07
FRVYSSANNCTFE		N165			A2G2F		1.88359e+06
VYSSANNCTFEYVSQPFLMDLEGK		N165			A2G2FB		1.69859e+06		0.0492237
SSANNCTFEYVSQPFLMDLEGKQGNFK		N165			A2G2FB		4.59289e+06
VYSSANNCTFEYVSQPFLMDLEGK		N165			A2G2FB		7.18023e+06
VYSSANNCTFEYVSQPFLMDLEGK		N165			A2G2FB		4.31567e+06
FRVYSSANNCTFE		N165			A2G2FB		1.28962e+07
SEFRVYSSANNCTFEYVSQPFLMDLE		N165			A2S1G0		2.28652e+06		0.00366811
NCTFEYVSQPFLMDLEGKQGNFKNLR		N165			A2S1G0B		4337512		0.00994805
FRVYSSANNCTFEYVSQPFLMDLEGKQGNFKNLRE		N165			A2S1G0B		1.86361e+06
NCTFEYVSQPFLMDLEGKQGNFK		N165			A2S1G0F		2.77963e+06		0.0101245
FRVYSSANNCTFE		N165			A2S1G0F		3.53146e+06
FRVYSSANNCTFE		N165			A2S1G0FB		5.25174e+06		0.0154696
FRVYSSANNCTFE		N165			A2S1G0FB		4.39121e+06
VYSSANNCTFEYVSQPFLMDLEGKQGNFKNLREFVFKNIDGYFKIYSK		N165			A2S1G1		2.86027e+06		0.0101841
SWMESEFRVYSSANNCTFEYVS		N165			A2S1G1		2199043
FRVYSSANNCTFE		N165			A2S1G1		1288967
VYSSANNCTFEYVSQPFLMDLEGKQG		N165			A2S1G1B		2.54167e+07		0.0601634
VYSSANNCTFEYVSQPFLMDLEGKQG		N165			A2S1G1B		5.90185e+06
NCTFEYVSQPFLMDLEGKQGNFK		N165			A2S1G1B		3094859
NCTFEYVSQPFLMDLEGKQGNFK		N165			A2S1G1B		3089417
FRVYSSANNCTFE		N165			A2S1G1F		2.19308e+06		0.0955021
VYSSANNCTFEYVSQPFLMDLEGK		N165			A2S1G1F		2.95332e+06
VYSSANNCTFEYVSQPFLMDLEGK		N165			A2S1G1F		2361031
VYSSANNCTFEYVSQPFLMDLEGK		N165			A2S1G1F		8.12207e+06
VYSSANNCTFEYVSQPFLMDLEGK		N165			A2S1G1F		13532445
FRVYSSANNCTFE		N165			A2S1G1F		1.00957e+06
FRVYSSANNCTFE		N165			A2S1G1F		6.39541e+06
FRVYSSANNCTFE		N165			A2S1G1F		17163953
FRVYSSANNCTFE		N165			A2S1G1F		1180677
FRVYSSANNCTFE		N165			A2S1G1F		3.17595e+06
SEFRVYSSANNCTFE		N165			A2S1G1F		1443715
VYSSANNCTFEYVSQPFLMDLEGKQG		N165			A2S1G1FB		7.46758e+06		0.0259199
FRVYSSANNCTFE		N165			A2S1G1FB		8.68958e+06
VYSSANNCTFEYVSQPFLMDLEGKQG		N165			A2S2B		5687092		0.00912343
VYSSANNCTFEYVSQPFLMDLEGK		N165			A2S2F		3.82267e+06		0.0558537
VYSSANNCTFEYVSQPFLMDLEGK		N165			A2S2F		2.92708e+06
VYSSANNCTFEYVSQPFLMDLEGK		N165			A2S2F		4.82157e+06
VYSSANNCTFEYVSQPFLMDLEGK		N165			A2S2F		5961179
FRVYSSANNCTFE		N165			A2S2F		3.59578e+06
FRVYSSANNCTFE		N165			A2S2F		1.14237e+07
FRVYSSANNCTFE		N165			A2S2F		2.26443e+06
FRVYSSANNCTFE		N165			A2S2FB		2.90878e+06		0.00466637
FQFCNDPFLGVYYHKNNKSWMESEFRVYSSANNCTFEYVSQPFLMDLE		N165			M4		151708		0.000243375
FRVYSSANNCTFE		N165			M5		1.247e+06		0.0619216
VYSSANNCTFEYVSQPFLMDLEGK		N165			M5		1.0701e+07
FRVYSSANNCTFE		N165			M5		1.3152e+07
FRVYSSANNCTFE		N165			M5		1.06221e+07
FRVYSSANNCTFE		N165			M5		1.19946e+06
FRVYSSANNCTFE		N165			M5		1677178
VYSSANNCTFEYVSQPFLMDLEGK		N165			M6		6841410		0.0308844
FRVYSSANNCTFE		N165			M6		6.37232e+06
FRVYSSANNCTFE		N165			M6		4982078
FRVYSSANNCTFE		N165			M6		1.05599e+06
VYSSANNCTFEYVSQPFLMDLEGK		N165			M7		6.19124e+06		0.0218996
FRVYSSANNCTFE		N165			M7		4820373
FRVYSSANNCTFE		N165			M7		2639479
VYSSANNCTFEYVSQPFLMDLEGK		N165			M8		4.95035e+06		0.0176606
FRVYSSANNCTFE		N165			M8		4.54545e+06
FRVYSSANNCTFE		N165			M8		1512917
FRVYSSANNCTFE		N165			M9		704869		0.00113078
QGNFKNLREFVFKNIDGYFKIYSKHTPINLVRDLPQGFSALEPLVDLPIGINITRFQTLLALH		N234			A1G0		1.85605e+07		0.0159753
DLPQGFSALEPLVDLPIGINITR		N234			A1G0		3.09659e+06
EFVFKNIDGYFKIYSKHTPINLVRDLPQGFSALEPLVDLPIGINITRFQTLLALHRSYLTPGDSSSGW		N234			A1G0F		1.23116e+07		0.00908165
SALEPLVDLPIGINITR		N234			A1G1		1.95325e+06		0.00923793
DLPQGFSALEPLVDLPIGINITR		N234			A1G1		1.05702e+07
DLPQGFSALEPLVDLPIGINITR		N234			A2G0		3027123		0.00223296
DLPQGFSALEPLVDLPIGINITR		N234			A2G0F		4.99188e+06		0.00368226
DLPQGFSALEPLVDLPIGINITR		N234			A2G1		2.64922e+06		0.00195419
LEGKQGNFKNLREFVFKNIDGYFKIYSKHTPINLVRDLPQGFSALEPLVDLPIGINITRFQTLLALHR		N234			A2G2		3.84813e+06		0.00283857
DLPQGFSALEPLVDLPIGINITR		N234			A2G2F		2.05346e+06		0.00151473
DLPQGFSALEPLVDLPIGIN		N234			A2S1G0F		8.52386e+06		0.00628762
SALEPLVDLPIGINITR		N234			M5		7.7431e+06		0.0806813
SALEPLVDLPIGINITR		N234			M5		1.22828e+07
DLPQGFSALEPLVDLPIGINITR		N234			M5		8.36432e+07
DLPQGFSALEPLVDLPIGINITR		N234			M5		2675553
DLPQGFSALEPLVDLPIGINITR		N234			M5		3.03143e+06
LEPLVDLPIGINITR		N234			M6		2.5478e+06		0.158104
SALEPLVDLPIGINITR		N234			M6		32214408
SALEPLVDLPIGINITR		N234			M6		13185816
DLPQGFSALEPLVDLPIGINITR		N234			M6		4.60808e+06
DLPQGFSALEPLVDLPIGINITR		N234			M6		150475952
DLPQGFSALEPLVDLPIGINITR		N234			M6		8.6246e+06
DLPQGFSALEPLVDLPIGINITR		N234			M6		2.67827e+06
LEPLVDLPIGINITR		N234			M7		5.72859e+06		0.196467
LEPLVDLPIGINITR		N234			M7		2.32496e+06
SALEPLVDLPIGINITR		N234			M7		5.72098e+07
SALEPLVDLPIGINITR		N234			M7		1.7278e+07
SALEPLVDLPIGINITR		N234			M7		4.19633e+06
DLPQGFSALEPLVDLPIGINITR		N234			M7		4.32594e+06
DLPQGFSALEPLVDLPIGINITR		N234			M7		1.62628e+08
DLPQGFSALEPLVDLPIGINITR		N234			M7		1.26502e+07
LEPLVDLPIGINITR		N234			M8		1.2366e+07		0.430856
LEPLVDLPIGINITR		N234			M8		3.04579e+06
SALEPLVDLPIGINITR		N234			M8		2.83006e+07
SALEPLVDLPIGINITR		N234			M8		1.13272e+08
SALEPLVDLPIGINITR		N234			M8		3.07792e+06
SALEPLVDLPIGINITR		N234			M8		1.29076e+07
DLPQGFSALEPLVDLPIGINITR		N234			M8		2.40526e+06
DLPQGFSALEPLVDLPIGINITR		N234			M8		10884261
DLPQGFSALEPLVDLPIGINITR		N234			M8		3.30166e+07
DLPQGFSALEPLVDLPIGINITR		N234			M8		364817376
LEPLVDLPIGINITR		N234			M9		1902028		0.0810864
SALEPLVDLPIGINITR		N234			M9		1.73286e+06
SALEPLVDLPIGINITR		N234			M9		1.75631e+07
DLPQGFSALEPLVDLPIGINITR		N234			M9		9.02053e+06
DLPQGFSALEPLVDLPIGINITR		N234			M9		76782232
DLPQGFSALEPLVDLPIGINITR		N234			M9		2.92455e+06
YNENGTITDAVDCALDPLSETK		N282			A1G0		1.9194e+06		0.00391172
YNENGTITDAVDCALDPLSETK		N282			A1G0F		5012013		0.0102144
YNENGTITD		N282			A1G1F		1.75059e+06		0.00356769
TFLLKYNENGTITDAVDCALD		N282			A2G0		5879385		0.0119821
NGTITDAVDCALDPLSETKCTLKSFTVE		N282			A2G0B		1.10254e+06		0.00224697
YNENGTITDAVDCALDPLSETK		N282			A2G0F		43690832		0.092362
NGTITDAVDCALDPLSE		N282			A2G0F		1629232
YNENGTITDAVDCALDPLSETK		N282			A2G0FB		4.33693e+06		0.109929
YNENGTITDAVDCALDPLSETK		N282			A2G0FB		47149208
NGTITDAVDCALDPLSE		N282			A2G0FB		2.45376e+06
SSSGWTAGAAAYYVGYLQPRTFLLKYNENGTITDAVDCALDPLSE		N282			A2G1		1089522		0.00501054
YNENGTITDAVDCALDPLSETKCTLKSFTVEKGI		N282			A2G1		1.36905e+06
YNENGTITD		N282			A2G1F		900206		0.036324
YNENGTITDAVDCALDPLSETK		N282			A2G1F		1.61925e+07
NGTITDAVDCALDPLSE		N282			A2G1F		730701
YNENGTITDAVDCALDPLSETK		N282			A2G1FB		2972616		0.122656
YNENGTITDAVDCALDPLSETK		N282			A2G1FB		1.34196e+07
YNENGTITDAVDC		N282			A2G1FB		2222035
YNENGTITDAVDCALDPLSETK		N282			A2G1FB		5.71133e+06
YNENGTITDAVDCALDPLSETK		N282			A2G1FB		3.38234e+07
NGTITDAVDCALDPLSE		N282			A2G1FB		2.03552e+06
YNENGTITDAVDCALDPLSETK		N282			A2G2F		14622206		0.0407794
SYLTPGDSSSGWTAGAAAYYVGYLQPRTFLLKYNENGTITDAVDCALDPLSE		N282			A2G2F		2.57093e+06
YNENGTITDAVDCALDPLSETKCTLKSFTVEKGIY		N282			A2G2F		2.81646e+06
YNENGTITDAVDCALDPLSETK		N282			A2G2FB		7.43047e+06		0.148103
YNENGTITDAVDCALDPLSETK		N282			A2G2FB		7271460
YNENGTITDAVDCALDPLSETK		N282			A2G2FB		28346656
NGTITDAVDCALDPLSE		N282			A2G2FB		1.6161e+06
YNENGTITDAVDCALDPLSETKCTLKSFTVEKGIY		N282			A2G2FB		1.47262e+07
SGWTAGAAAYYVGYLQPRTFLLKYNENGTITDAVDCALDPLSETKCTLK		N282			A2G2FB		1.32803e+07
SSSGWTAGAAAYYVGYLQPRTFLLKYNENGTITDAVDCALDPLSE		N282			A2S1G0		2.58873e+06		0.0719154
KYNENGTITDAVDCALDPLSETKCTLK		N282			A2S1G0		5.20105e+06
YNENGTITDAVDCALDPLSETKCTLKSFTVEKGIYQTSNFR		N282			A2S1G0		2310756
TPGDSSSGWTAGAAAYYVGYLQPRTFLLKYNENGTITDAVDCALDPLSETKCTLK		N282			A2S1G0		1.13914e+07
TPGDSSSGWTAGAAAYYVGYLQPRTFLLKYNENGTITDAVDCALDPLSETKCTLK		N282			A2S1G0		1.37954e+07
YNENGTITDAVDCALDPLSETK		N282			A2S1G0F		6.47238e+06		0.0166641
YNENGTITDAVDCALDPLSETKCTL		N282			A2S1G0F		1.70436e+06
YNENGTITDAVDCALDPLSETK		N282			A2S1G0FB		10737379		0.0289681
YNENGTITDAVDCALDPLSETK		N282			A2S1G0FB		3476653
SSSGWTAGAAAYYVGYLQPRTFLLKYNENGTITDAVDCALD		N282			A2S1G1B		897605		0.0376493
YNENGTITDAVDCALDPLSETKCTLKSFTVEKGIYQTSNFR		N282			A2S1G1B		5833914
YNENGTITDAVDCALDPLSETKCTLKSFTVEKGIYQTSNFR		N282			A2S1G1B		1.17422e+07
YNENGTITDAVDCALDPLSETK		N282			A2S1G1F		1.40079e+07		0.044825
YNENGTITDAVDCALDPLSETK		N282			A2S1G1F		3.34005e+06
SYLTPGDSSSGWTAGAAAYYVGYLQPRTFLLKYNENGTITDAVDCALDPLSETK		N282			A2S1G1F		4.64669e+06
YNENGTITDAVDCALDPLSETK		N282			A2S1G1FB		7871613		0.0749084
YNENGTITDAVDCALDPLSETK		N282			A2S1G1FB		4.37769e+06
YNENGTITDAVDCALDPLSETKCTLKSFTVEKGIYQTSNFR		N282			A2S1G1FB		1.08327e+07
SGWTAGAAAYYVGYLQPRTFLLKYNENGTITDAVDCALDPLSETKCTLK		N282			A2S1G1FB		7.77802e+06
SGWTAGAAAYYVGYLQPRTFLLKYNENGTITDAVDCALDPLSETKCTLK		N282			A2S1G1FB		5.89597e+06
YNENGTITDAVDCALDPLSETKCTLKSFTVEKGIYQTSNFR		N282			A2S2B		2.08079e+07		0.0424064
YNENGTITDAVDCALDPLSETK		N282			A2S2F		5.39072e+06		0.0509301
SYLTPGDSSSGWTAGAAAYYVGYLQPRTFLLKYNENGTITDAVDCALDPLSETK		N282			A2S2F		8.98661e+06
YNENGTITDAVDCALDPLSETKCTLKSFTVEKGIYQTSNFRVQ		N282			A2S2F		10613012
YNENGTITDAVDCALDPLSETK		N282			M5		3.21066e+06		0.0391057
YNENGTITDAVDCALDPLSETK		N282			M5		1.59777e+07
YNENGTITDAVDCALDPLSETK		N282			M6		2718687		0.00554066
FPNITNL		N331			A1G0F		13273380		0.114508
FPNITNLCPFGEVFNATRFASVYAWNRKRISNCVADYSVLYNSASFSTFKCYGVSPTKLNDLCFT		N331			A1G1		5067864		0.0437201
FPNITN		N331			A1S1		4.87963e+06		0.0420962
VQPTESIVRFPNITNLCPFGEVFNATRFASVYAWNRKR		N331			A2G0		2268649		0.0195715
PNITNLCPFGEVFNATR		N331			A2G0B		1734307		0.0149617
FPNITNLCPFGEVFNATRFASVYAWNRKRISNCVADYSVLYNSASFSTFKCYGVS		N331			A2G1		3545297		0.030585
FPNITNLCPFGEVFNATRFASVYAWNRKRISNCVADYSVLYNSASFSTFKCYGVS		N331			A2G1B		7.19747e+06		0.220574
FPNITNLCPFGEVFNATRFASVYAWNRKRISNCVADYSVLYNSASFSTFKC		N331			A2G1B		6.90691e+06
FPNITNLCPFGEVFNATRFASVYAWNRKRISNCVADYSVLYNSASFSTFKC		N331			A2G1B		1.14637e+07
SIVRFPNITNLCPFGE		N331			A2G1F		936576		0.00807977
PNITNLCPFGEVFNATR		N331			A2G1FB		3.19726e+06		0.0275825
FPNITNLCPFGEVFNATRFASVYAWNRKRISNCVADYSVLYNSASFSTFKCYGVS		N331			A2G2		6.78507e+06		0.0585343
FPNITNLCPFGEVFNATRFASVYAWNRKRISNCVADYSVLYNSASFSTFKCYGVS		N331			A2G2B		4.90896e+06		0.131182
FPNITNLCPFGEVFNATRFASVYAWNRKRISNCVADYSVLYNSASFSTFKC		N331			A2G2B		3106727
FPNITNLCPFGEVFNATRFASVYAWNRKRISNCVADYSVLYNSASFSTFKC		N331			A2G2B		7190416
FPNITNLCPFGEVFNATRFASVYAWNRKRISNCVADYSVLYNSASFSTFKCYGVSPTKLNDLCFTN		N331			A2S1G0F		8.76931e+06		0.116664
FPNITNLCPFGEVFNATRFASVYAWNRKRISNCVADYSVLYNSASFSTFKCYGVSPTKLNDLCFTN		N331			A2S1G0F		4.75396e+06
VQPTESIVRFPNITNLCPFGEVFNATRFASVYAWNRKRISNCVADYSVLYNSASFSTFKCYGVSPTK		N331			A2S1G1		4118924		0.0355337
FPNITNLCPFGEVFNATRFAS		N331			A2S1G1B		4222641		0.0364284
SIVRFPNITNLCPFGE		N331			A2S1G1F		2187474		0.0188712
SIVRFPNITNLCPFGEVFNATRFASVYAWNRKRISNCVAD		N331			A2S2B		8.42359e+06		0.0811073
SIVRFPNITNLCPFGEVFNATRFASVYAWNRKRISNCVAD		N331			A2S2B		978056
ITNLCPFGEVFNATR		N343			A1G1F		2449359		0.0125024
ITNLCPFGEVFNATR		N343			A1S1		2344265		0.011966
TSNFRVQPTESIVRFPNITNLCPFGEVFNATRFASVYAWNRKR		N343			A1S1F		3.30583e+06		0.0369499
TSNFRVQPTESIVRFPNITNLCPFGEVFNATRFASVYAWNRKR		N343			A1S1F		3.93306e+06
ITNLCPFGEVFNATR		N343			A2G0F		2.47783e+06		0.0126477
ITNLCPFGEVFNATR		N343			A2G1		2454518		0.0125287
PNITNLCPFGEVFNATR		N343			A2G1B		1.68106e+06		0.00858071
ITNLCPFGEVFNATR		N343			A2G1F		3.70613e+06		0.0710272
NLCPFGEVFNATRFASVYAWNR		N343			A2G1F		6.59146e+06
NLCPFGEVFNATRFASVYAWNR		N343			A2G1F		3.61742e+06
RFPNITNLCPFGEVFNATR		N343			A2G1FB		1.23154e+07		0.0628622
TNLCPFGEVFNATRFASVYAWNR		N343			A2G2F		1.03897e+07		0.0530325
PNITNLCPFGEVFNATR		N343			A2S1G0B		2582106		0.01318
NLCPFGEVFNATRFASVYAWNR		N343			A2S1G0F		1.23976e+07		0.0632821
RFPNITNLCPFGEVFNATR		N343			A2S1G0FB		1.40104e+07		0.0929618
RFPNITNLCPFGEVFNATR		N343			A2S1G0FB		4.2018e+06
RFPNITNLCPFGEVFNATR		N343			A2S1G1F		7404148		0.0377934
FPNITNLCPFGEVFNATRFAS		N343			A2S2B		1.12935e+07		0.510685
FPNITNLCPFGEVFNATRFAS		N343			A2S2B		88755352
DIADTTDAVRDPQTLEILDITPCSFGGVSVITPGTNTSNQVAVLYQDVNCTEV		N603			A1G1		4120176		0.104058
ITPCSFGGVSVITPGTNTSNQVAVLYQDVNCTEVPVAIHAD		N603			A2G0B		930047		0.0234891
ITPCSFGGVSVITPGTNTSNQVAVLYQDVNCTEVPVAIHAD		N603			A2G0F		2288221		0.0577909
ITPCSFGGVSVITPGTNTSNQVAVLYQDVNCTEVPVAIHAD		N603			A2G0FB		2654473		0.0875191
ITPCSFGGVSVITPGTNTSNQVAVLYQDVNCTEVPVAIHAD		N603			A2G0FB		810831
ITPCSFGGVSVITPGTNTSNQVAVLYQDVNCTEVPVAIHAD		N603			A2G1FB		1697947		0.042883
ITPCSFGGVSVITPGTNTSNQVAVLYQDVNCTEVPVAIHAD		N603			A2G2FB		2491559		0.0629263
DIADTTDAVRDPQTLEILDITPCSFGGVSVITPGTNTSNQVAVLYQDVNCTEV		N603			A2S1G1B		10263753		0.621333
DIADTTDAVRDPQTLEILDITPCSFGGVSVITPGTNTSNQVAVLYQDVNCTEV		N603			A2S1G1B		1.43378e+07
ITPCSFGGVSVITPGTNTSNQVAVLYQDVNCTEVPVAIHAD		N616			A1G0F		1.59997e+06		0.0305134
ITPCSFGGVSVITPGTNTSNQVAVLYQDVNCTEVPVAIHAD		N616			A1G0F		4.69977e+06
ITPCSFGGVSVITPGTNTSNQVAVLYQDVNCTEVPVAIHAD		N616			A2G0		2.12254e+06		0.0139497
ITPCSFGGVSVITPGTNTSNQVAVLYQDVNCTEVPVAIHAD		N616			A2G0		757497
ITPCSFGGVSVITPGTNTSNQVAVLYQDVNCTEVPVAIHAD		N616			A2G0F		1076031		0.0267417
ITPCSFGGVSVITPGTNTSNQVAVLYQDVNCTEVPVAIHAD		N616			A2G0F		2.82129e+06
VNCTEVPVAIHAD		N616			A2G0F		1.62373e+06
ITPCSFGGVSVITPGTNTSNQVAVLYQDVNCTEVPVAIHAD		N616			A2G1F		1.06148e+06		0.0336162
ITPCSFGGVSVITPGTNTSNQVAVLYQDVNCTEVPVAIHAD		N616			A2G1F		1.33913e+06
ITPCSFGGVSVITPGTNTSNQVAVLYQDVNCTEVPVAIHAD		N616			A2G1F		4.53973e+06
DIADTTDAVRDPQTLEILDITPCSFGGVSVITPGTNTSNQVAVLYQDVNCTEV		N616			A2G2B		8.48324e+06		0.0924676
DIADTTDAVRDPQTLEILDITPCSFGGVSVITPGTNTSNQVAVLYQDVNCTEV		N616			A2G2B		10607472
ITPCSFGGVSVITPGTNTSNQVAVLYQDVNCTEVPVAIHAD		N616			A2G2F		2.09281e+06		0.0433999
ITPCSFGGVSVITPGTNTSNQVAVLYQDVNCTEVPVAIHAD		N616			A2G2F		6.86747e+06
ITPCSFGGVSVITPGTNTSNQVAVLYQDVNCTEVPVAIHAD		N616			A2S1G0F		4.08454e+06		0.136378
ITPCSFGGVSVITPGTNTSNQVAVLYQDVNCTEVPVAIHAD		N616			A2S1G0F		1.66874e+07
TTDAVRDPQTLEILDITPCSFGGVSVITPGTNTSNQVAVLYQDVNCTE		N616			A2S1G0F		2518164
QDVNCTEVPVAIHADQLTPTWR		N616			A2S1G0F		4866296
QDVNCTEVPVAIHADQLTPTWR		N616			A2S1G0FB		11323165		0.0646785
VNCTEVPVAIHAD		N616			A2S1G0FB		2030255
QDVNCTEVPVAIHADQLTPTWR		N616			A2S1G1F		4.81447e+06		0.02955
VNCTEVPVAIHAD		N616			A2S1G1F		1.28638e+06
TTDAVRDPQTLEILDITPCSFGGVSVITPGTNTSNQVAVLYQDVNCTE		N616			A2S1G1FB		1.29723e+06		0.0559711
QDVNCTEVPVAIHADQLTPTWR		N616			A2S1G1FB		1.02585e+07
QDVNCTEVPVAIHADQLTPTWR		N616			A2S2		5.79383e+06		0.0280629
YQDVNCTEVPVAIHADQLTPTWR		N616			A2S2B		3670113		0.0177765
QDVNCTEVPVAIHADQLTPTWR		N616			A2S2F		6966902		0.0631247
VNCTEVPVAIHADQLTPTWRVYSTGSNVFQTRAGCLIGAEHVNNSYECD		N616			A2S2F		6.06571e+06
TTDAVRDPQTLEILDITPCSFGGVSVITPGTNTSNQVAVLYQDVNCTE		N616			A2S2FB		3.56786e+06		0.0620318
TTDAVRDPQTLEILDITPCSFGGVSVITPGTNTSNQVAVLYQDVNCTE		N616			A2S2FB		1807997
QDVNCTEVPVAIHADQLTPTWR		N616			A2S2FB		7431120
ITPCSFGGVSVITPGTNTSNQVAVLYQDVNCTEVPVAIHAD		N616			M7		2.82689e+07		0.186393
ITPCSFGGVSVITPGTNTSNQVAVLYQDVNCTEVPVAIHAD		N616			M7		1.02134e+07
ITPCSFGGVSVITPGTNTSNQVAVLYQDVNCTEVPVAIHAD		N616			M8		2.66044e+06		0.0512657
ITPCSFGGVSVITPGTNTSNQVAVLYQDVNCTEVPVAIHAD		N616			M8		7.92379e+06
ITPCSFGGVSVITPGTNTSNQVAVLYQDVNCTEVPVAIHAD		N616			M9		3.16345e+06		0.0640793
ITPCSFGGVSVITPGTNTSNQVAVLYQDVNCTEVPVAIHAD		N616			M9		10066268
VYSTGSNVFQTRAGCLIGAEHVNNSYECDIPIGAGICAS		N657			A1G0		3.05997e+06		0.00860718
AGCLIGAEHVNNSYECDIPIGA		N657			A1G1		12508163		0.0351833
AGCLIGAEHVNNSYECDIPIGAGICASYQTQTNSPASVASQSIIAYTMSLGAE		N657			A1G1F		7.79706e+06		0.119418
AGCLIGAEHVNNSYECDIPIGAGICASYQTQT		N657			A1G1F		1.60098e+07
AGCLIGAEHVNNSYECDIPIGAGICASYQTQT		N657			A1G1F		1.86481e+07
AGCLIGAEHVNNSYECDIPIGA		N657			A1S1		4.47272e+06		0.047756
AGCLIGAEHVNNSYECDIPIGA		N657			A1S1		12505210
AGCLIGAEHVNNSYECDIPIGAGICASYQTQTNSPA		N657			A1S1F		2431118		0.0763813
AGCLIGAEHVNNSYECDIPIGAGICASYQTQT		N657			A1S1F		1.54943e+07
AGCLIGAEHVNNSYECDIPIGAGICASYQTQT		N657			A1S1F		9.22926e+06
AGCLIGAEHVNNSYECDIPIGAGICASYQTQTNSPASVASQSIIAYTMSLGAEN		N657			A2G0B		5462678		0.0153656
VPVAIHADQLTPTWRVYSTGSNVFQTRAGCLIGAEHVNNSYE		N657			A2G0F		2222812		0.0338317
AGCLIGAEHVNNSYECDIPIGAGICASYQTQT		N657			A2G0F		4.55941e+06
AGCLIGAEHVNNSYECDIPIGAGICASYQTQT		N657			A2G0F		5245437
VPVAIHADQLTPTWRVYSTGSNVFQTRAGCLIGAEHVNNSYE		N657			A2G0FB		1.63811e+06		0.00460772
VYSTGSNVFQTRAGCLIGAEHVNNSYECDI		N657			A2G1		4.38218e+06		0.0123263
AGCLIGAEHVNNSYECDIPIGAGICASYQTQTNSPASVASQSIIAYTMSLGAENSV		N657			A2G1B		7.69897e+06		0.0480701
AGCLIGAEHVNNSYECDIPIGAGICASYQTQTNSPASVASQSIIAYTMSLGAE		N657			A2G1B		1.74319e+06
VYSTGSNVFQTRAGCLIGAEHVNNSYECDIPIGAGICASYQTQTNSPASVASQSIIAYTMS		N657			A2G1B		7647425
VPVAIHADQLTPTWRVYSTGSNVFQTRAGCLIGAEHVNNSYE		N657			A2G1F		1.3838e+06		0.039843
AGCLIGAEHVNNSYECDIPIGAGICASYQTQT		N657			A2G1F		4.70927e+06
AGCLIGAEHVNNSYECDIPIGAGICASYQTQT		N657			A2G1F		8.07168e+06
VPVAIHADQLTPTWRVYSTGSNVFQTRAGCLIGAEHVNNSYE		N657			A2G1FB		1.47663e+06		0.0526188
VYSTGSNVFQTRAGCLIGAEHVNNSYECDIPIGA		N657			A2G1FB		1756735
AGCLIGAEHVNNSYECDIPIGAGICASYQTQTNSPASVASQSIIAYTMSLGA		N657			A2G1FB		1.11375e+07
AGCLIGAEHVNNSYECDIPIGAGICASYQTQTNSPASVASQSIIAYTMSLGAENSV		N657			A2G1FB		4335852
VYSTGSNVFQTRAGCLIGAEHVNNSYECDIPIGAGICASYQTQTNSPASVASQSIIAYTMS		N657			A2G2		7886877		0.0221844
VPVAIHADQLTPTWRVYSTGSNVFQTRAGCLIGAEHVNNSYE		N657			A2G2F		1.43458e+06		0.0614681
AGCLIGAEHVNNSYECDIPIGAGICASYQTQT		N657			A2G2F		1.39446e+07
AGCLIGAEHVNNSYECDIPIGAGICASYQTQT		N657			A2G2F		6.4736e+06
VPVAIHADQLTPTWRVYSTGSNVFQTRAGCLIGAEHVNNSYE		N657			A2S1G0F		1463201		0.00411573
VNCTEVPVAIHADQLTPTWRVYSTGSNVFQTRAGCLIGAEHVNNSYECD		N657			A2S1G0FB		6.47103e+06		0.102963
VPVAIHADQLTPTWRVYSTGSNVFQTRAGCLIGAEHVNNSYE		N657			A2S1G0FB		818516
VYSTGSNVFQTRAGCLIGAEHVNNSYECDIPIGAGICASYQTQTNSPASVA		N657			A2S1G0FB		26296922
VYSTGSNVFQTRAGCLIGAEHVNNSYECDIPIGAGICASYQTQTNSPASVA		N657			A2S1G0FB		3018306
VYSTGSNVFQTRAGCLIGAEHVNNSYECDIPIGAGICASYQTQTNSPASVASQSIIAYTMS		N657			A2S1G1		4599146		0.0129366
VYSTGSNVFQTRAGCLIGAEHVNNSYECDIPIGAGICASYQTQTNSPASVASQSIIAYTMS		N657			A2S1G1B		6.37286e+06		0.0179258
VNCTEVPVAIHADQLTPTWRVYSTGSNVFQTRAGCLIGAEHVNNSYECD		N657			A2S1G1F		3596417		0.0796996
VPVAIHADQLTPTWRVYSTGSNVFQTRAGCLIGAEHVNNSYE		N657			A2S1G1F		3781842
AGCLIGAEHVNNSYECDIPIGAGICASYQTQTNSPASVASQSIIAYTMSLGA		N657			A2S1G1F		8.93009e+06
AGCLIGAEHVNNSYECDIPIGAGICASYQTQT		N657			A2S1G1F		8822844
AGCLIGAEHVNNSYECDIPIGAGICASYQTQT		N657			A2S1G1F		3.20315e+06
VNCTEVPVAIHADQLTPTWRVYSTGSNVFQTRAGCLIGAEHVNNSYECD		N657			A2S1G1FB		5.9511e+06		0.0623332
AGCLIGAEHVNNSYECDIPIGAGICASYQTQTNSPASVASQSIIAYTMSLGA		N657			A2S1G1FB		16209230
VPVAIHADQLTPTWRVYSTGSNVFQTRAGCLIGAEHVNNSYECD		N657			A2S2B		9.14874e+06		0.0511007
VYSTGSNVFQTRAGCLIGAEHVNNSYECDIPIGAGICASYQTQTNSPASVA		N657			A2S2B		9018257
VPVAIHADQLTPTWRVYSTGSNVFQTRAGCLIGAEHVNNSYE		N657			A2S2F		1.13499e+06		0.0353213
AGCLIGAEHVNNSYECDIPIGAGICASYQTQT		N657			A2S2F		11422215
VNCTEVPVAIHADQLTPTWRVYSTGSNVFQTRAGCLIGAEHVNNSYECD		N657			A2S2FB		1.21793e+07		0.0460495
VYSTGSNVFQTRAGCLIGAEHVNN		N657			A2S2FB		4.19194e+06
VPVAIHADQLTPTWRVYSTGSNVFQTRAGCLIGAEHVNNSYE		N657			M5		846136		0.00989282
AGCLIGAEHVNNSYECDIPIGAGICASYQTQTNSPA		N657			M5		2.6709e+06
NSVAYSNNSIAIPTNFTISVTTEILPVSMTKTSVDCTMYICGDSTECSNLLLQYGSFCTQLNR		N706			A2G1F		2.9396e+06		1
DFGGFNFSQILPDPSKPSK		N798			A1G0		21510794		0.00603585
DFGGFNFSQILPDPSKPSK		N798			A1G0F		28046148		0.00786964
DFGGFNFSQILPDPSKPSK		N798			A1G1		36414692		0.0102178
DFGGFNFSQILPDPSKPSK		N798			A1G1F		27844418		0.00941786
DFGGFNFSQILPDPSKPSK		N798			A1G1F		5.71932e+06
DFGGFNFSQILPDPSKPSK		N798			A1S1		1.61244e+07		0.00452446
DFGGFNFSQILPDPSKPSK		N798			A1S1F		2.09793e+07		0.00588672
TPPIKDFGGFNFSQILPDPSKPS		N798			A2G0		4.35043e+06		0.0126249
DFGGFNFSQILPDPSKPSK		N798			A2G0		3.87549e+07
DFGGFNFSQILPDPSKPSK		N798			A2G0		1.88787e+06
DFGGFNFSQILPDPSKPSK		N798			A2G0B		3.5434e+06		0.00891552
DFGGFNFSQILPDPSKPSK		N798			A2G0B		2.71318e+07
FGGFNFSQILPDPSKPSKR		N798			A2G0B		1098276
DFGGFNFSQILPDPSKPSKR		N798			A2G0F		5.38383e+06		0.0720174
DFGGFNFSQILPDPSKPSK		N798			A2G0F		3.1579e+06
DFGGFNFSQILPDPSKPSK		N798			A2G0F		2.15127e+08
DFGGFNFSQILPDPSKPSK		N798			A2G0F		1.66766e+07
DFGGFNFSQILPDPSKPSK		N798			A2G0F		3117750
DFGGFNFSQILPDPSK		N798			A2G0F		3897748
VFAQVKQIYKTPPIKDFGGFNFSQILPD		N798			A2G0F		1.91783e+06
TSVDCTMYICGDSTECSNLLLQYGSFCTQLNRALTGIAVEQDKNTQEVFAQVKQIYKTPPIKDFGGFNFSQILPDPSKPSK		N798			A2G0F		7380264
DFGGFNFSQILPDPSKPSKR		N798			A2G0FB		5.48965e+06		0.0689826
DFGGFNFSQILPDPSKPSK		N798			A2G0FB		1.95717e+08
DFGGFNFSQILPDPSKPSK		N798			A2G0FB		3.13821e+07
DFGGFNFSQILPDPSKPSK		N798			A2G0FB		3.92138e+06
DFGGFNFSQILPDPSKPSK		N798			A2G0FB		2.88225e+06
DFGGFNFSQILPDPSK		N798			A2G0FB		4.44262e+06
VFAQVKQIYKTPPIKDFGGFNFSQILPD		N798			A2G0FB		2008071
DFGGFNFSQILPDPSKPSK		N798			A2G1		3.92403e+07		0.0110107
DFGGFNFSQILPDPSKPSK		N798			A2G1B		3.35826e+06		0.00537791
DFGGFNFSQILPDPSKPSK		N798			A2G1B		1.58078e+07
DFGGFNFSQILPDPSKPSKR		N798			A2G1F		5.09027e+06		0.0675154
IKDFGGFNFSQILPDPSK		N798			A2G1F		2.68944e+06
DFGGFNFSQILPDPSKPSK		N798			A2G1F		2.34344e+07
DFGGFNFSQILPDPSKPSK		N798			A2G1F		3.9953e+06
DFGGFNFSQILPDPSKPSK		N798			A2G1F		1.79651e+08
DFGGFNFSQILPDPSKPSK		N798			A2G1F		6485015
DFGGFNFSQILPDPSK		N798			A2G1F		4.33514e+06
VFAQVKQIYKTPPIKDFGGFNFSQILPD		N798			A2G1F		2.01591e+06
DFGGFNFSQILPDPSKPSK		N798			A2G1F		3.74476e+06
TSVDCTMYICGDSTECSNLLLQYGSFCTQLNRALTGIAVEQDKNTQEVFAQVKQIYKTPPIKDFGGFNFSQILPDPSKPSK		N798			A2G1F		9.17254e+06
DFGGFNFSQILPDPSKPSK		N798			A2G1FB		30578330		0.0398782
DFGGFNFSQILPDPSKPSK		N798			A2G1FB		1.06294e+08
DFGGFNFSQILPDPSK		N798			A2G1FB		5247626
DFGGFNFSQILPDPSKPSK		N798			A2G2		4.3163e+07		0.0139995
DFGGFNFSQILPDPSKPSK		N798			A2G2		6.72881e+06
DFGGFNFSQILPDPSKPSK		N798			A2G2B		3.32217e+06		0.00093219
DFGGFNFSQILPDPSKPSKR		N798			A2G2F		5.10455e+06		0.0629475
DFGGFNFSQILPDPSKPSK		N798			A2G2F		5.05039e+06
DFGGFNFSQILPDPSKPSK		N798			A2G2F		33193530
DFGGFNFSQILPDPSKPSK		N798			A2G2F		1.55839e+08
DFGGFNFSQILPDPSKPSK		N798			A2G2F		10477167
DFGGFNFSQILPDPSK		N798			A2G2F		3.50551e+06
VFAQVKQIYKTPPIKDFGGFNFSQILPD		N798			A2G2F		2584489
TSVDCTMYICGDSTECSNLLLQYGSFCTQLNRALTGIAVEQDKNTQEVFAQVKQIYKTPPIKDFGGFNFSQILPDPSKPSK		N798			A2G2F		8579904
DFGGFNFSQILPDPSKPSK		N798			A2G2FB		8725086		0.00821278
DFGGFNFSQILPDPSKPSK		N798			A2G2FB		20543954
DFGGFNFSQILPDPSKPSK		N798			A2S1G0		36801216		0.0125068
DFGGFNFSQILPDPSKPSK		N798			A2S1G0		7.77101e+06
DFGGFNFSQILPDPSKPSKR		N798			A2S1G0F		8273068		0.076639
DFGGFNFSQILPDPSKPSK		N798			A2S1G0F		7205142
DFGGFNFSQILPDPSKPSK		N798			A2S1G0F		48493352
DFGGFNFSQILPDPSKPSK		N798			A2S1G0F		1.97504e+08
DFGGFNFSQILPDPSKPSK		N798			A2S1G0F		3.42763e+06
DFGGFNFSQILPDPSK		N798			A2S1G0F		5.61806e+06
VFAQVKQIYKTPPIKDFGGFNFSQILPD		N798			A2S1G0F		2.60735e+06
GGFNFSQILPDPSK		N798			A2S1G0FB		1.06981e+07		0.00603819
DFGGFNFSQILPDPSKPSK		N798			A2S1G0FB		3.62779e+06
DFGGFNFSQILPDPSKPSK		N798			A2S1G0FB		7193293
DFGGFNFSQILPDPSKPSKR		N798			A2S1G1		2484974		0.0238708
DFGGFNFSQILPDPSKPSK		N798			A2S1G1		66063536
DFGGFNFSQILPDPSKPSK		N798			A2S1G1		1.6523e+07
DFGGFNFSQILPDPSKPSKR		N798			A2S1G1F		1.70399e+07		0.146244
DFGGFNFSQILPDPSKPSKR		N798			A2S1G1F		3.36805e+06
DFGGFNFSQILPDPSKPSK		N798			A2S1G1F		5.04144e+06
DFGGFNFSQILPDPSKPSK		N798			A2S1G1F		6867872
DFGGFNFSQILPDPSKPSK		N798			A2S1G1F		2.70156e+06
DFGGFNFSQILPDPSKPSK		N798			A2S1G1F		15839081
DFGGFNFSQILPDPSKPSK		N798			A2S1G1F		3.3277e+08
DFGGFNFSQILPDPSKPSK		N798			A2S1G1F		115917864
DFGGFNFSQILPDPSK		N798			A2S1G1F		1.00976e+07
VFAQVKQIYKTPPIKDFGGFNFSQILPD		N798			A2S1G1F		4755285
FGGFNFSQILPDPSKPSKRSFIE		N798			A2S1G1F		2.00821e+06
DFGGFNFSQILPDPSKPSK		N798			A2S1G1F		4.78179e+06
GFNFSQILPDPSKPSKR		N798			A2S1G1FB		2388471		0.00348883
DFGGFNFSQILPDPSKPSK		N798			A2S1G1FB		4.85856e+06
DFGGFNFSQILPDPSKPSK		N798			A2S1G1FB		5.18661e+06
DFGGFNFSQILPDPSKPSK		N798			A2S2F		8.62318e+06		0.00586837
DFGGFNFSQILPDPSKPSK		N798			A2S2F		1.22907e+07
DFGGFNFSQILPDPSKPSKR		N798			M5		1.36444e+07		0.133722
DFGGFNFSQILPDPSKPSK		N798			M5		4.83572e+06
DFGGFNFSQILPDPSKPSK		N798			M5		4128338
DFGGFNFSQILPDPSKPSK		N798			M5		2.15547e+06
DFGGFNFSQILPDPSKPSK		N798			M5		420992992
DFGGFNFSQILPDPSKPSK		N798			M5		9.38552e+06
DFGGFNFSQILPDPSKPSK		N798			M5		3.09161e+06
DFGGFNFSQILPDPSKPSK		N798			M5		2285402
DFGGFNFSQILPDPSK		N798			M5		7063598
DFGGFNFSQILPDPSK		N798			M5		3.1441e+06
VFAQVKQIYKTPPIKDFGGFNFSQILPD		N798			M5		4.00968e+06
FGGFNFSQILPDPSKPSKRSFIE		N798			M5		1825878
DFGGFNFSQILPDPSKPSKR		N798			M6		5.22803e+06		0.0444555
DFGGFNFSQILPDPSKPSK		N798			M6		1.43223e+08
DFGGFNFSQILPDPSKPSK		N798			M6		5.99591e+06
DFGGFNFSQILPDPSK		N798			M6		2463775
VFAQVKQIYKTPPIKDFGGFNFSQILPD		N798			M6		1521426
DFGGFNFSQILPDPSKPSKR		N798			M7		8953390		0.0891717
DFGGFNFSQILPDPSKPSK		N798			M7		3.65202e+06
DFGGFNFSQILPDPSKPSK		N798			M7		2.76937e+08
DFGGFNFSQILPDPSKPSK		N798			M7		2752670
DFGGFNFSQILPDPSKPSK		N798			M7		19067578
DFGGFNFSQILPDPSK		N798			M7		3.5664e+06
VFAQVKQIYKTPPIKDFGGFNFSQILPD		N798			M7		2864356
DFGGFNFSQILPDPSKPSKR		N798			M8		3664133		0.0394979
DFGGFNFSQILPDPSKPSK		N798			M8		122981912
DFGGFNFSQILPDPSKPSK		N798			M8		1.28237e+07
VFAQVKQIYKTPPIKDFGGFNFSQILPD		N798			M8		1.29442e+06
DFGGFNFSQILPDPSKPSK		N798			M9		7.59359e+06		0.00213073
NFTTAPAICHDGK		N1071			A1G0		4685521		0.0062039
NFTTAPAICHDGK		N1071			A1G0F		13074404		0.0173113
NFTTAPAICHDGK		N1071			A1G1		1.0417e+07		0.0137927
NFTTAPAICHDGK		N1071			A1G1F		3.07738e+07		0.0508549
NFTTAPAICHDGK		N1071			A1G1F		2.11855e+06
NFTTAPAICHDGK		N1071			A1S1F		5.516e+06
NFTTAPAICHDGK		N1071			A2G0		3482321		0.0046108
NFTTAPAICHDGK		N1071			A2G0B		1281032		0.00169616
NFTTAPAICHDGK		N1071			A2G0F		3.11598e+06		0.0714519
NFTTAPAICHDGK		N1071			A2G0F		5.0345e+07
KNFTTAPAICHD		N1071			A2G0F		503328
NFTTAPAICHDGK		N1071			A2G0FB		39676260		0.0675326
NFTTAPAICHDGK		N1071			A2G0FB		7.53107e+06
NFTTAPAICHDGKAHFPRE		N1071			A2G0FB		3.79691e+06
NFTTAPAICHDGK		N1071			A2G1F		5.09515e+07		0.0682867
KNFTTAPAICHD		N1071			A2G1F		622236
NFTTAPAICHDGK		N1071			A2G1FB		4.10726e+07		0.0543825
NFTTAPAICHDGK		N1071			A2G2		2906921		0.00384893
NFTTAPAICHDGKAHFPREGVFVSNGTHWFVTQRNFYEPQIITTDNTFVSGNCDVVIGIVNN		N1071			A2G2B		2.51257e+06		0.00332679
NFTTAPAICHDGK		N1071			A2G2F		1.11312e+06		0.0803494
NFTTAPAICHDGK		N1071			A2G2F		57076936
KNFTTAPAICHDGKAHFPRE		N1071			A2G2F		1.3651e+06
KNFTTAPAICHDGKAHFPRE		N1071			A2G2F		584066
KNFTTAPAICHD		N1071			A2G2F		544963
NFTTAPAICHDGK		N1071			A2G2FB		13069809		0.0530326
NFTTAPAICHDGK		N1071			A2G2FB		2.69833e+07
FCGKGYHLMSFPQSAPHGVVFLHVTYVPAQEKNFTTAPAICHD		N1071			A2S1G0		1.93622e+06		0.00256367
FCGKGYHLMSFPQSAPHGVVFLHVTYVPAQEKNFTTAPAICHD		N1071			A2S1G0B		4749265		0.0062883
FCGKGYHLMSFPQSAPHGVVFLHVTYVPAQEKNFTTAPAICHDGK		N1071			A2S1G0F		2.61908e+06		0.0408929
NFTTAPAICHDGK		N1071			A2S1G0F		2.60717e+07
KNFTTAPAICHDGKAHFPRE		N1071			A2S1G0F		736508
KNFTTAPAICHDGKAHFPRE		N1071			A2S1G0F		1.45726e+06
NFTTAPAICHDGK		N1071			A2S1G0FB		1.13009e+07		0.0167812
NFTTAPAICHDGK		N1071			A2S1G0FB		1.3732e+06
FCGKGYHLMSFPQSAPHGVVFLHVTYVPAQEKNFTTAPAICHD		N1071			A2S1G1		1413909		0.00398956
NFTTAPAICHDGK		N1071			A2S1G1		1.59922e+06
FCGKGYHLMSFPQSAPHGVVFLHVTYVPAQEKNFTTAPAICHD		N1071			A2S1G1B		5.77023e+06		0.00764012
NFTTAPAICHDGK		N1071			A2S1G1F		5.06035e+07		0.0762474
NFTTAPAICHDGK		N1071			A2S1G1F		3.57137e+06
KNFTTAPAICHDGKAHFPRE		N1071			A2S1G1F		2508837
KNFTTAPAICHDGKAHFPRE		N1071			A2S1G1F		902370
NFTTAPAICHDGK		N1071			A2S1G1FB		23445876		0.0362346
NFTTAPAICHDGK		N1071			A2S1G1FB		2857207
KNFTTAPAICHDGKAHFPRE		N1071			A2S1G1FB		1.06322e+06
FCGKGYHLMSFPQSAPHGVVFLHVTYVPAQEKNFTTAPAICHD		N1071			A2S2B		8.50235e+06		0.0112576
NFTTAPAICHDGK		N1071			A2S2F		4.46301e+06		0.0596074
EKNFTTAPAICHDGKAHFPR		N1071			A2S2F		4467811
EKNFTTAPAICHDGKAHFPR		N1071			A2S2F		3.60879e+07
NFTTAPAICHDGK		N1071			A2S2FB		3314488		0.00438858
NFTTAPAICHDGK		N1071			M5		6.52592e+07		0.0991261
NFTTAPAICHDGK		N1071			M5		6.74116e+06
KNFTTAPAICHDGKAHFPRE		N1071			M5		1.57336e+06
KNFTTAPAICHD		N1071			M5		1.29165e+06
NFTTAPAICHDGK		N1071			M6		3.95694e+07		0.0539952
KNFTTAPAICHDGKAHFPRE		N1071			M6		655415
KNFTTAPAICHD		N1071			M6		555326
NFTTAPAICHDGK		N1071			M7		3.54427e+07		0.0469282
NFTTAPAICHDGK		N1071			M8		2.58486e+07		0.0342251
NFTTAPAICHDGK		N1071			M9		2.38133e+06		0.00315302
EGVFVSNGTHWFVTQR		N1095			A1G0		4.66867e+07		0.0285627
EGVFVSNGTHWFVTQR		N1095			A1G0F		1.18197e+07		0.00723125
EGVFVSNGTHWFVTQR		N1095			A1G1		41587264		0.0276541
AHFPREGVFVSNGTHWFVTQR		N1095			A1G1		3614280
EGVFVSNGTHWFVTQR		N1095			A1G1F		1.83787e+07		0.011244
EGVFVSNGTHWFVTQR		N1095			A1S1		3.97493e+06		0.0112302
EGVFVSNGTHWFVTQR		N1095			A1S1		1.43812e+07
EGVFVSNGTHWFVTQR		N1095			A1S1F		2.17683e+06		0.00419766
EGVFVSNGTHWFVTQR		N1095			A1S1F		4.68439e+06
EGVFVSNGTHWFVTQR		N1095			A2G0		67209460		0.0411184
EGVFVSNGTHWFVTQR		N1095			A2G0B		56483764		0.0345565
EGVFVSNGTHWFVTQR		N1095			A2G0F		26587860		0.0162663
EGVFVSNGTHWFVTQR		N1095			A2G0FB		2.02941e+07		0.0124158
EGVFVSNGTHWFVTQR		N1095			A2G1		5.53687e+07		0.0359777
EGVFVSNGTHWFVTQRNFYEPQIITTDNTFVSGNCDVVIGIVNNTVYDPLQPELDSFKEELDK		N1095			A2G1		3438045
EGVFVSNGTHWFVTQR		N1095			A2G1B		3.5706e+07		0.0218447
EGVFVSNGTHWFVTQR		N1095			A2G1F		3.09415e+07		0.0189299
EGVFVSNGTHWFVTQR		N1095			A2G1FB		1.80862e+07		0.011065
EGVFVSNGTHWFVTQR		N1095			A2G2		3.28639e+07		0.0224234
AHFPREGVFVSNGTHWFVTQR		N1095			A2G2		3.78785e+06
EGVFVSNGTHWFVTQR		N1095			A2G2B		29861606		0.0282115
AHFPREGVFVSNGTHWFVTQ		N1095			A2G2B		3.19149e+06
AHFPREGVFVSNGTHWFVTQ		N1095			A2G2B		1.07569e+07
NFTTAPAICHDGKAHFPREGVFVSNGT		N1095			A2G2B		2.30261e+06
EGVFVSNGTHWFVTQR		N1095			A2G2F		23035136		0.0140928
EGVFVSNGTHWFVTQR		N1095			A2G2FB		14112506		0.00863397
EGVFVSNGTHWFVTQR		N1095			A2S1G0		2.0884e+06		0.0579493
EGVFVSNGTHWFVTQR		N1095			A2S1G0		2.31444e+07
EGVFVSNGTHWFVTQR		N1095			A2S1G0		1.86637e+06
EGVFVSNGTHWFVTQR		N1095			A2S1G0		6.76209e+07
EGVFVSNGTHWFVTQR		N1095			A2S1G0B		2079443		0.0320423
EGVFVSNGTHWFVTQR		N1095			A2S1G0B		8098674
EGVFVSNGTHWFVTQR		N1095			A2S1G0B		3.81773e+07
EGVFVSNGTHWFVTQR		N1095			A2S1G0B		4018804
EGVFVSNGTHWFVTQR		N1095			A2S1G0F		1.9987e+07		0.0384444
EGVFVSNGTHWFVTQR		N1095			A2S1G0F		4545274
EGVFVSNGTHWFVTQR		N1095			A2S1G0F		38306444
EGVFVSNGTHWFVTQR		N1095			A2S1G0FB		7.82863e+06		0.0222838
EGVFVSNGTHWFVTQR		N1095			A2S1G0FB		2.35316e+06
EGVFVSNGTHWFVTQR		N1095			A2S1G0FB		2953614
EGVFVSNGTHWFVTQR		N1095			A2S1G0FB		2.32882e+07
EGVFVSNGTHWFVTQR		N1095			A2S1G1		2.86924e+07		0.0778868
EGVFVSNGTHWFVTQR		N1095			A2S1G1		5.81465e+06
EGVFVSNGTHWFVTQR		N1095			A2S1G1		8.44935e+07
EGVFVSNGTHWFVTQR		N1095			A2S1G1		5.4571e+06
EGVFVSNGTHWFVTQRNF		N1095			A2S1G1		2.851e+06
EGVFVSNGTHWFVTQR		N1095			A2S1G1B		12784511		0.0885972
EGVFVSNGTHWFVTQR		N1095			A2S1G1B		6.90087e+07
AHFPREGVFVSNGTHWFVTQRNFYEPQIITTDNTFVSGNCDV		N1095			A2S1G1B		3.37466e+06
AHFPREGVFVSNGTHWFVTQRNFYEPQIITTDNTFVSGNCDV		N1095			A2S1G1B		55676476
AHFPREGVFVSNGTHWFVTQRNFYEPQIITTDNTFVSGNCDV		N1095			A2S1G1B		3970806
EGVFVSNGTHWFVTQR		N1095			A2S1G1F		28246836		0.0644251
EGVFVSNGTHWFVTQR		N1095			A2S1G1F		6.48155e+06
EGVFVSNGTHWFVTQR		N1095			A2S1G1F		6502970
EGVFVSNGTHWFVTQR		N1095			A2S1G1F		6.40736e+07
EGVFVSNGTHWFVTQR		N1095			A2S1G1FB		3007130		0.0315012
EGVFVSNGTHWFVTQR		N1095			A2S1G1FB		37434692
EGVFVSNGTHWFVTQR		N1095			A2S1G1FB		11047910
EGVFVSNGTHWFVTQR		N1095			A2S2		2.8384e+06		0.00575407
EGVFVSNGTHWFVTQR		N1095			A2S2		6566816
EGVFVSNGTHWFVTQR		N1095			A2S2B		8.53941e+06		0.00522437
EGVFVSNGTHWFVTQR		N1095			A2S2F		2.17805e+06		0.016094
EGVFVSNGTHWFVTQR		N1095			A2S2F		5.74313e+06
AHFPREGVFVSNGTHWFVTQ		N1095			A2S2F		10184581
AHFPREGVFVSNGTHWFVTQ		N1095			A2S2F		8.20043e+06
GVFVSNGTHWFVTQR		N1095			A2S2FB		1.33529e+07		0.0524217
GVFVSNGTHWFVTQR		N1095			A2S2FB		7.25021e+06
GVFVSNGTHWFVTQR		N1095			A2S2FB		44968256
GVFVSNGTHWFVTQR		N1095			A2S2FB		16284163
EGVFVSNGTHWFVTQR		N1095			A2S2FB		3.82954e+06
EGVFVSNGTHWFVTQR		N1095			M5		9.95206e+07		0.0623057
EGVFVSNGTHWFVTQR		N1095			M5		1.38452e+06
GVFVSNGTHWFVTQRNFYEPQIITTD		N1095			M5		935678
EGVFVSNGTHWFVTQR		N1095			M6		30925062		0.0189198
EGVFVSNGTHWFVTQR		N1095			M7		85208920		0.0525995
GVFVSNGTHWFVTQRNFYEPQIITTD		N1095			M7		766690
EGVFVSNGTHWFVTQR		N1095			M8		2.68348e+07		0.0178949
AHFPREGVFVSNGTHWFVTQ		N1095			M8		2.41495e+06
NFYEPQIITTDNTFVSGNCDVVIGIVNNTVYDPLQPELDSFKEELDK		N1131			A1G0F		8.55404e+06		0.0152427
NFYEPQIITTDNTFVSGNCDVVIGIVNNTVYDPLQPELDSFKEELDK		N1131			A1G1F		5.60478e+06		0.0099873
VNNTVYDPLQPELDSFKEELDK		N1131			A2G0		6.26473e+06		0.0111633
VNNTVYDPLQPELDSFKEELDK		N1131			A2G0F		3698290		0.130577
NFYEPQIITTDNTFVSGNCDVVIGIVNNTVYDPLQPELDSFKEELDK		N1131			A2G0F		8.99625e+06
NFYEPQIITTDNTFVSGNCDVVIGIVNNTVYDPLQPELDSFKEELDK		N1131			A2G0F		1.09275e+07
NFYEPQIITTDNTFVSGNCDVVIGIVNNTVYDPLQPELDSFKEELDK		N1131			A2G0F		4.41291e+07
NFYEPQIITTDNTFVSGNCDVVIGIVNNTVYDPLQPELDSFK		N1131			A2G0F		3.54789e+06
NTFVSGNCDVVIGIVNNTVYDPLQPE		N1131			A2G0F		1979671
NFYEPQIITTDNTFVSGNCDVVIGIVNNTVYDPLQPELDSFKEELDK		N1131			A2G0FB		1.02339e+07		0.0661364
NFYEPQIITTDNTFVSGNCDVVIGIVNNTVYDPLQPELDSFKEELDK		N1131			A2G0FB		2.56835e+07
NTFVSGNCDVVIGIVNNTVYDPLQPE		N1131			A2G0FB		1197682
VNNTVYDPLQPELDSFKEELDK		N1131			A2G1		7.05351e+06		0.0125688
VNNTVYDPLQPELDSFKEELDK		N1131			A2G1F		5.33355e+06		0.064734
NFYEPQIITTDNTFVSGNCDVVIGIVNNTVYDPLQPELDSFKEELDK		N1131			A2G1F		23736120
NFYEPQIITTDNTFVSGNCDVVIGIVNNTVYDPLQPELDSFKEELDK		N1131			A2G1F		7258460
NFYEPQIITTDNTFVSGNCDVVIGIVNNTVYDPLQPELDSFKEELDK		N1131			A2G1FB		7727491		0.0401807
NFYEPQIITTDNTFVSGNCDVVIGIVNNTVYDPLQPELDSFKEELDK		N1131			A2G1FB		14821555
NFYEPQIITTDNTFVSGNCDVVIGIVNNTVYDPLQPELDSFKEELDK		N1131			A2G2F		6535359		0.0561374
NFYEPQIITTDNTFVSGNCDVVIGIVNNTVYDPLQPELDSFKEELDK		N1131			A2G2F		7.492e+06
NFYEPQIITTDNTFVSGNCDVVIGIVNNTVYDPLQPELDSFKEELDK		N1131			A2G2F		1.74764e+07
NNTVYDPLQPELDSFK		N1131			A2G2FB		27131300		0.0890427
NNTVYDPLQPELDSFK		N1131			A2G2FB		2.54254e+06
NFYEPQIITTDNTFVSGNCDVVIGIVNNTVYDPLQPELDSFKEELDK		N1131			A2G2FB		1.25209e+07
NFYEPQIITTDNTFVSGNCDVVIGIVNNTVYDPLQPELDSFKEELDK		N1131			A2G2FB		7.77522e+06
NFYEPQIITTDNTFVSGNCDVVIGIVNNTVYDPLQPELDSFKEELDK		N1131			A2S1G0F		1.23939e+07		0.0337608
NFYEPQIITTDNTFVSGNCDVVIGIVNNTVYDPLQPELDSFKEELDK		N1131			A2S1G0F		6.55237e+06
NFYEPQIITTDNTFVSGNCDVVIGIVNNTVYDPLQPELDSFKEELDK		N1131			A2S1G0FB		5.65726e+06		0.0167023
NFYEPQIITTDNTFVSGNCDVVIGIVNNTVYDPLQPELDSFKEELDK		N1131			A2S1G0FB		3.71591e+06
NFYEPQIITTDNTFVSGNCDVVIGIVNNTVYDPLQPELDSFKEELDK		N1131			A2S1G1F		1.80802e+07		0.0609341
NFYEPQIITTDNTFVSGNCDVVIGIVNNTVYDPLQPELDSFKEELDK		N1131			A2S1G1F		1.25996e+07
PQIITTDNTFVSGNCDVVIGIVNNTVYDPLQPELDSFKEELD		N1131			A2S1G1F		3.51583e+06
NNTVYDPLQPELDSFK		N1131			A2S1G1FB		2.87221e+07		0.244187
NNTVYDPLQPELDSFK		N1131			A2S1G1FB		9.21226e+07
NFYEPQIITTDNTFVSGNCDVVIGIVNNTVYDPLQPELDSFKEELDK		N1131			A2S1G1FB		8.07493e+06
NFYEPQIITTDNTFVSGNCDVVIGIVNNTVYDPLQPELDSFKEELDK		N1131			A2S1G1FB		8115947
NNTVYDPLQPELDSFK		N1131			A2S2FB		2.07923e+07		0.0932272
NNTVYDPLQPELDSFK		N1131			A2S2FB		3.15259e+07
NFYEPQIITTDNTFVSGNCDVVIGIVNNTVYDPLQPELDSFKEELDK		N1131			M5		3307585		0.0324442
NFYEPQIITTDNTFVSGNCDVVIGIVNNTVYDPLQPELDSFKEELDK		N1131			M5		1.48998e+07
NFYEPQIITTDNTFVSGNCDVVIGIVNNTVYDPLQPELDSFKEELDK		N1131			M6		4743665		0.00845286
NFYEPQIITTDNTFVSGNCDVVIGIVNNTVYDPLQPELDSFKEELDK		N1131			M7		8149118		0.0145211
KYFKNHTSPDVDLGDISGINASVVNIQKEIDRLNEVAKNLNESLIDLQELGKYEQYIKWPSGRLVPRGSPGSGYIPE		N1155			A1G0		2.56342e+06		0.00628767
LDKYFKNHTSPDVDLGDISGINASVVNIQKE		N1155			A1G0F		1.20978e+06		0.00296739
EELDKYFKNHTSPDVDLGDISGI		N1155			A1G1F		5.66592e+07		0.138976
LDSFKEELDKYFKNHTSPDVDLGD		N1155			A1S1		2.52137e+06		0.00618452
NHTSPDVDLGDISGINASVVN		N1155			A2G0F		37267100		0.116951
NHTSPDVDLGDISGINASVVNIQK		N1155			A2G0F		2.46554e+06
LDKYFKNHTSPDVDLGDISGINASVVNIQKE		N1155			A2G0F		3.21084e+06
LDKYFKNHTSPDVDLGDISGINASVVNIQKE		N1155			A2G0F		1.61811e+06
EELDKYFKNHTSPDVDLGDISGI		N1155			A2G0F		3118011
NHTSPDVDLGDISGINASVVN		N1155			A2G0FB		2510160		0.00954763
LDKYFKNHTSPDVD		N1155			A2G0FB		745135
LDKYFKNHTSPDVD		N1155			A2G0FB		637179
NHTSPDVDLGDISGINASVV		N1155			A2G1F		4.03947e+06		0.0707441
NHTSPDVDLGDISGINASVVN		N1155			A2G1F		22148324
LDKYFKNHTSPDVDLGDISGINASVVNIQKE		N1155			A2G1F		819554
LDKYFKNHTSPDVDLGDISGINASVVNIQKE		N1155			A2G1F		1.83432e+06
LDKYFKNHTSPDVDLGDISGINASVVNIQKEID		N1155			A2G2		1.57692e+06		0.0137325
LDKYFKNHTSPDVDLGDISGINASVVNIQKEID		N1155			A2G2		4.02168e+06
NHTSPDVDLGDISGINASV		N1155			A2G2B		9.92327e+06		0.0243402
NHTSPDVDLGDISGINASVV		N1155			A2G2F		4.37554e+06		0.0743852
NHTSPDVDLGDISGINASVVN		N1155			A2G2F		20083650
NHTSPDVDLGDISGINASVVN		N1155			A2G2F		2.58363e+06
LDKYFKNHTSPDVDLGDISGINASVVNIQKE		N1155			A2G2F		2.33935e+06
LDKYFKNHTSPDVDLGDISGINASVVNIQKE		N1155			A2G2F		943960
NHTSPDVDLGDISGINASVVNIQ		N1155			A2G2FB		2.47026e+06		0.00605916
YFKNHTSPDVDLGDISGIN		N1155			A2S1G0		2896911		0.00710566
YFKNHTSPDVD		N1155			A2S1G0B		3.23661e+07		0.079389
YFKNHTSPDVDLGDISGIN		N1155			A2S1G0F		2.85198e+06		0.115783
NHTSPDVDLGDISGINASVVN		N1155			A2S1G0F		3.73599e+07
NHTSPDVDLGDISGINASVVN		N1155			A2S1G0F		6.99172e+06
YFKNHTSPDVDLGD		N1155			A2S1G1B		8130225		0.0371035
YFKNHTSPDVD		N1155			A2S1G1B		6.9965e+06
NHTSPDVDLGDISGINASVVN		N1155			A2S1G1F		4.49568e+07		0.151446
NHTSPDVDLGDISGINASVVN		N1155			A2S1G1F		1.67861e+07
ELDKYFKNHTSPDVDLGDISGINASVVNIQKEID		N1155			A2S1G1FB		2.1101e+06		0.00517575
NHTSPDVDLGDISGINASVVN		N1155			A2S2F		2.54167e+06		0.0821269
NHTSPDVDLGDISGINASVVN		N1155			A2S2F		1.56647e+06
NHTSPDVDLGDISGINASVVN		N1155			A2S2F		1.28549e+07
NHTSPDVDLGDISGINASVVN		N1155			A2S2F		14632437
LDSFKEELDKYFKNHTSPD		N1155			A2S2F		1.88686e+06
LDKYFKNHTSPDVD		N1155			A2S2FB		875835		0.00214829
PLQPELDSFKEELDKYFKNHTSPD		N1155			M3		1.39644e+06		0.00342525
NHTSPDVDLGDISGINASVVNIQK		N1155			M5		2.65798e+06		0.0173639
LDKYFKNHTSPDVDLGDISGINASVVNIQKE		N1155			M5		1.35146e+06
LDKYFKNHTSPDVDLGDISGINASVVNIQKE		N1155			M5		2.67328e+06
LDKYFKNHTSPDVD		N1155			M5		396364
NHTSPDVDLGDISGINASVVNIQK		N1155			Unglycosylated		7372661		0.0287582
LDKYFKNHTSPDVDLGDISGINASVVNIQKE		N1155			Unglycosylated		4.3518e+06
LGDISGINASVVNIQKE		N1170			A1G0F		892044		0.0154892
LGDISGINASVVNIQKE		N1170			A2G0F		1.58603e+06		0.0275392
NHTSPDVDLGDISGINASVVNIQK		N1170			A2G0FB		1.84603e+06		0.105797
NHTSPDVDLGDISGINASVVNIQK		N1170			A2G0FB		2.20799e+06
LGDISGINASVVNIQKE		N1170			A2G0FB		2.03898e+06
NASVVNIQKEIDRLNEVAK		N1170			A2G1B		7.75681e+06		0.134687
LGDISGINASVVNIQKE		N1170			A2G1F		955899		0.0165979
LGDISGINASVVNIQKE		N1170			A2G1FB		1.21307e+06		0.0210633
LGDISGINASVVNIQKEID		N1170			A2G2		2.8394e+06		0.0583149
LGDISGINASVVNIQKEID		N1170			A2G2		519040
LGDISGINASVVNIQKE		N1170			A2G2F		1.37676e+06		0.0239056
LGDISGINASVVNIQKE		N1170			A2G2FB		1.27147e+06		0.0220774
ISGINASVVNIQKEIDRLNEVAKNLNESLIDLQELGKYEQYIKWPSGRLVPRGSPGSGYIPE		N1170			A2S1G1		1.30224e+06		0.0567709
VDLGDISGINASVVNIQKE		N1170			A2S1G1		1.96728e+06
VDLGDISGINASVVNIQKE		N1170			A2S1G1B		709024		0.0482504
VDLGDISGINASVVNIQKE		N1170			A2S1G1B		2.06979e+06
VDLGDISGINASVVNIQKE		N1170			A2S1G1FB		2909873		0.0505261
LGDISGINASVVNIQKE		N1170			M5		558275		0.031617
LGDISGINASVVNIQKE		N1170			M5		1.26259e+06
LGDISGINASVVNIQKE		N1170			Unglycosylated		1.0162e+07		0.387365
LGDISGINASVVNIQKE		N1170			Unglycosylated		422482
NHTSPDVDLGDISGINASVVNIQK		N1170			Unglycosylated		7372661
LDKYFKNHTSPDVDLGDISGINASVVNIQKE		N1170			Unglycosylated		4.3518e+06
NLNESLIDLQELGK		N1191			A1G0		3.84884e+06		0.0140145
NLNESLIDLQELGK		N1191			A1G0		6.15239e+06
NLNESLIDLQELGK		N1191			A1G0F		3297607		0.0172556
NLNESLIDLQELGK		N1191			A1G0F		3.3983e+06
VAKNLNESLIDLQE		N1191			A1G0F		3.72983e+06
VAKNLNESLIDLQE		N1191			A1G0F		1.88847e+06
NLNESLIDLQELGK		N1191			A1G1		3.13611e+06		0.0214583
EIDRLNEVAKNLNESLIDLQ		N1191			A1G1		12177310
NLNESLIDLQELGK		N1191			A1G1F		2445050		0.0061292
VAKNLNESLIDLQE		N1191			A1G1F		1.92897e+06
LNEVAKNLNESLI		N1191			A1S1		2934211		0.00411163
LNEVAKNLNESLI		N1191			A1S1F		2.07641e+06		0.00290963
NLNESLIDLQELGK		N1191			A2G0		3103307		0.00434858
NLNESLIDLQELGK		N1191			A2G0B		3234418		0.00453231
NLNESLIDLQELGK		N1191			A2G0F		1.34257e+07		0.0445021
NLNESLIDLQELGK		N1191			A2G0F		2425292
VAKNLNESLIDLQE		N1191			A2G0F		1.13539e+07
VAKNLNESLIDLQE		N1191			A2G0F		3060248
VAKNLNESLIDLQE		N1191			A2G0F		1.49312e+06
NLNESLIDLQELGK		N1191			A2G0FB		16584817		0.0523662
NLNESLIDLQELGK		N1191			A2G0FB		1757454
VAKNLNESLIDLQE		N1191			A2G0FB		1.56129e+07
VAKNLNESLIDLQE		N1191			A2G0FB		2.23941e+06
VAKNLNESLIDLQE		N1191			A2G0FB		1175818
EIDRLNEVAKNLNESLIDLQ		N1191			A2G1F		1.86613e+06		0.0292029
NLNESLIDLQELGK		N1191			A2G1F		7.31706e+06
EIDRLNEVAKNLNESLIDLQ		N1191			A2G1F		5.50028e+06
VAKNLNESLIDLQE		N1191			A2G1F		6156782
NLNESLIDLQELGK		N1191			A2G1FB		1.13209e+07		0.0323576
VAKNLNESLIDLQE		N1191			A2G1FB		1.01749e+07
VAKNLNESLIDLQE		N1191			A2G1FB		1595826
NLNESLIDLQELGK		N1191			A2G2		2.73416e+06		0.135044
NLNESLIDLQELGKYEQYIKWPSGRLVP		N1191			A2G2		2.72126e+07
NLNESLIDLQELGKYEQYIKWPSGRLVP		N1191			A2G2		4442193
NLNESLIDLQELGKYE		N1191			A2G2		3.42978e+06
NLNESLIDLQELGKYE		N1191			A2G2		5.85536e+07
NLNESLIDLQELG		N1191			A2G2B		6.65102e+07		0.110956
NLNESLIDLQELGK		N1191			A2G2B		3025182
EIDRLNEVAKNLNESLIDLQ		N1191			A2G2B		9.64671e+06
NLNESLIDLQELGK		N1191			A2G2F		7.18463e+06		0.0545427
NLNESLIDLQELGKYE		N1191			A2G2F		1.64243e+07
NLNESLIDLQELGKYE		N1191			A2G2F		8322883
VAKNLNESLIDLQE		N1191			A2G2F		980422
VAKNLNESLIDLQE		N1191			A2G2F		6011451
NLNESLIDLQELG		N1191			A2G2FB		2.06774e+07		0.070007
NLNESLIDLQELGK		N1191			A2G2FB		1.35697e+07
VAKNLNESLIDLQE		N1191			A2G2FB		11987160
VAKNLNESLIDLQE		N1191			A2G2FB		1971185
NLNESLIDLQELGK		N1191			A2G2FB		1.75406e+06
VAKNLNESLIDLQE		N1191			A2S1G0F		3529089		0.00494522
NLNESLIDLQELGK		N1191			A2S1G0FB		4982011		0.0145885
VAKNLNESLIDLQE		N1191			A2S1G0FB		5428869
NLNESLIDLQELGKYE		N1191			A2S1G1		6.17834e+06		0.0679969
NLNESLIDLQELGKYE		N1191			A2S1G1		4.23467e+07
NLNESLIDLQELG		N1191			A2S1G1B		7.81217e+06		0.0156491
LNEVAKNLNESLI		N1191			A2S1G1B		3.35562e+06
NLNESLIDLQELGK		N1191			A2S1G1F		5156641		0.0719653
NLNESLIDLQELGKY		N1191			A2S1G1F		4.41493e+06
NLNESLIDLQELGKY		N1191			A2S1G1F		13328826
NLNESLIDLQELGKYE		N1191			A2S1G1F		1.94648e+07
NLNESLIDLQELGKYE		N1191			A2S1G1F		2.85825e+06
VAKNLNESLIDLQE		N1191			A2S1G1F		6133576
NLNESLIDLQELG		N1191			A2S1G1FB		8.00386e+06		0.058267
NLNESLIDLQELG		N1191			A2S1G1FB		1.54382e+07
NLNESLIDLQELGK		N1191			A2S1G1FB		8.35873e+06
VAKNLNESLIDLQE		N1191			A2S1G1FB		8.27488e+06
VAKNLNESLIDLQE		N1191			A2S1G1FB		1.50574e+06
NLNESLIDLQELGKY		N1191			A2S2		56135292		0.0969897
NLNESLIDLQELGKY		N1191			A2S2		1.30801e+07
NLNESLIDLQELGK		N1191			A2S2F		2.29213e+06		0.0169931
NLNESLIDLQELGKY		N1191			A2S2F		4.66619e+06
VAKNLNESLIDLQE		N1191			A2S2F		1.52839e+06
VAKNLNESLIDLQE		N1191			A2S2F		3.64021e+06
LNEVAKNLNESLI		N1191			A2S2FB		9.6765e+06		0.0206181
VAKNLNESLIDLQE		N1191			A2S2FB		5.03733e+06
NLNESLIDLQELGK		N1191			M5		1.01822e+07		0.0282489
NLNESLIDLQELGK		N1191			M5		9.97722e+06
