# Supplementary material for: Glycoprofile Comparison of the SARS-CoV-2 Spike Proteins Expressed in CHO and HEK Cell Lines
Source: Mol Biotechnol. 2024 Oct 1;67(9):3737–52. doi: 10.1007/s12033-024-01288-2 (PMC12413344; doi:10.1007/s12033-024-01288-2)
Supplement: Supplementary file 2 — Supplementary Table S2 Table of glycans containing core fucose, N-acetylneuraminic acid and/or N-glycolylneuraminic acid by N-glycosylation site on the CHO-S derived spike protein. (xlsx 13KB) [file 12033_2024_1288_MOESM2_ESM.xlsx]

## Sheet: Information
Glycoprofile Comparison of the SARS-CoV-2 Spike Proteins Expressed in CHO and HEK Cell Lines
Molecular Biotechnology
Helen L Wright, Caroline Evans, Philip J Jackson, David C James, Kang Lan Tee, Tuck Seng Wong, Mark J Dickman, Jagroop Pandhal
Corresponding Author:
Jagroop Pandhal
Department of Chemical and Biological Engineering, Mappin Street, University of Sheffield, S1 3JD, UK
j.pandhal@sheffield.ac.uk

## Sheet: CHO-S Derived Spike Protein
Supplementary Materials Table S2. Table of glycans containing core fucose, N-acetylneuraminic acid and/or N-glycolylneuraminic acid by N-glycosylation site on the CHO-S derived spike protein
		Relative Abundance per Site (%)
N-Glycosylation Site		NANA S1	S2	S3	S4	NGNA Sg1	Sg2	Sg3	Sg4	Fucosylated
N17		85	15	0	0	0	0	0	0	56
N61		0	0	0	0	0	0	0	0	15
N74		43	0	28	0	0	0	0	0	29
N122		43	2	0	15	0	0	0	0	35
N149		30	41	5	0.27	24	0	0	0	22
N165		42	25	7	0	2	0	0	0	77
N234		0.19	0	0	0	0	0	0	0	2
N282		35	10	0	0	0	1	0	0	91
N331		50	12	0	0	12	0	0	0	79
N343		54	11	0	0	54	0	0	0	35
N603		4	73	0	0	0	0	0	0	28
N616		38	35	0	0	15	0	0	0	82
N657		39	31	21	0	2	8	0	0	49
N714		0	19	0	0	0	0	0	0	0
N798		46	2	0	0	0	0	0	0	67
N1071		35	18	3	0	7	1	4	0	53
N1095		40	13	1	0	0	0	0	0	24
N1131		30	0.77	0	0	0	0	0	0	95
N1155		9	12	6	7	3	0	0	0	84
N1170		21	14	0	0	2	0	0	0	72
N1191		19	24	16	10	0	0	0	0	95
