# Supplementary material for: Glycoprofile Comparison of the SARS-CoV-2 Spike Proteins Expressed in CHO and HEK Cell Lines
Source: Mol Biotechnol. 2024 Oct 1;67(9):3737–52. doi: 10.1007/s12033-024-01288-2 (PMC12413344; doi:10.1007/s12033-024-01288-2)
Supplement: Supplementary file 3 — Supplementary Table S3 N-glycosylation site coverage and breakdown of individual glycan species found on CHO-S and HEK Expi293F derived Spike protein using either trypsin or GluC enzymatic digestion. (xlsx 218KB) [file 12033_2024_1288_MOESM3_ESM.xlsx]

## Sheet: Information
Glycoprofile Comparison of the SARS-CoV-2 Spike Proteins Expressed in CHO and HEK Cell Lines
Molecular Biotechnology
Helen L Wright, Caroline Evans, Philip J Jackson, David C James, Kang Lan Tee, Tuck Seng Wong, Mark J Dickman, Jagroop Pandhal
Corresponding Author:
Jagroop Pandhal
Department of Chemical and Biological Engineering, Mappin Street, University of Sheffield, S1 3JD, UK
j.pandhal@sheffield.ac.uk

## Sheet: N Glycosites
Supplementary Material Table S3 (A): N-glycosylation site coverage across CHO-S and Expi293F derived spike protein using either trypsin or GluC enzymatic digestion
HEK Expi293 F			CHO-S
Tryp	GluC		Tryp	GluC
N17			N17
N61			N61
N74			N74
N122	N122		N122	N122			HEK Expi293 F						CHO-S
N149	N149		N149	N149
N165	N165		N165	N165
N234			N234	N234
N282	N282		N282	N282
N331	N331		N331	N331
N343			N343
N603	N603		N603	N603
N616	N616		N616	N616
N657	N657		N657	N657
N709*/N706				N709*/N706
N717*/N714			N717*/N714	N717*/N714
N801*/N798	N801*/N798		N801*/N798	N801*/N798
N1074*/N1071	N1074*/N1071		N1074*/N1071	N1074*/N1071
N1098*/N1095	N1098*/N1095		N1098*/N1095	N1098*/N1095
N1134*/N1131	N1134*/N1131		N1134*/N1131	N1134*/N1131
N1158*/N1155	N1158*/N1155		N1158*/N1155	N1158*/N1155
N1173*/N1170	N1173*/N1170		N1173*/N1170	N1173*/N1170
N1194*/N1191	N1194*/N1191		N1194*/N1191	N1194*/N1191

## Sheet: N Glycans
Supplementary Material Table S3 (B): Breakdown of individual glycan species found on CHO-S and Expi293F derived spike protein using either trypsin or GluC enzymatic digestion
HEK Expi293F			CHO-S
Tryp	GluC		Tryp	GluC
A1G0	A1G0		A1G0	A1G0M5F
A1G0F	A1G0F		A1G0F	A1G1F
A1G1	A1G1		A1G1	A1G1M4			HEK Expi293F						CHO-S
A1G1F	A1G1F		A1G1F	A1S1
A1S1	A1S1		A1G1M4	A1S1M4
A1S1F	A1S1F		A1G1M4F	A1S1M4F
A2G0	A2G0		A1G1M5	A2G0
A2G0B	A2G0B		A1S1	A2G0F
A2G0F	A2G0F		A1S1M4	A2G1F
A2G0FB	A2G0FB		A1S1M5	A2G1M5F
A2G1	A2G1		A2G0	A2G2
A2G1B	A2G1B		A2G0F	A2G2F
A2G1F	A2G1F		A2G1	A2G2M4
A2G1FB	A2G1FB		A2G1F	A2G2M5F
A2G2	A2G2		A2G1M4	A2S1G0
A2G2B	A2G2B		A2G1M4F	A2S1G0M5
A2G2F	A2G2F		A2G1M5	A2S1G1
A2G2FB	A2G2FB		A2G1M5F	A2S1G1F
A2S1G0	A2S1G0		A2G2	A2S1G1M4
A2S1G0B	A2S1G0B		A2G2F	A2S1G1M5F
A2S1G0F	A2S1G0F		A2G2M4F	A2S2
A2S1G0FB	A2S1G0FB		A2G2M5	A2S2F				All Venn diagrams created using InteractiVenn
A2S1G1	A2S1G1		A2G2M5F	A2S2M4F
A2S1G1B	A2S1G1B		A2Ga1G1F	A2S2M5F
A2S1G1F	A2S1G1F		A2S1G0	A2Sg1G0
A2S1G1FB	A2S1G1FB		A2S1G0F	A3G1F
A2S2	A2S2B		A2S1G0M5	A3G2F
A2S2B	A2S2F		A2S1G1	A3G3
A2S2F	A2S2FB		A2S1G1F	A3G3F
A2S2FB	M3		A2S1G1M4F	A3Ga1G1F
M3	M4		A2S1G1M5	A3Ga1G2
M4	M5		A2S1G1M5F	A3Ga1G2F
M5	M6		A2S2	A3Ga2G1F
M6	M7		A2S2F	A3Ga3F
M7	M8		A2S2M4F	A3S1G0
M8	M9		A2Sg1Ga1	A3S1G0F
M9			A3G0	A3S1G1
			A3G1	A3S1G2
			A3G1F	A3S1G2F
			A3G2	A3S1Ga1G1
			A3G2F	A3S2G0
			A3G3	A3S2G0F
			A3G3F	A3S2G1F
			A3S1G0F	A3S2Ga1
			A3S1G1	A3S3F
			A3S1G1F	A3Sg1G1
			A3S1G2	A3Sg1G1F
			A3S1G2F	A3Sg1S1G0
			A3S1Ga2	A3Sg1S1Ga1F
			A3S2G0	A3Sg1S2
			A3S2G1	A3Sg1S2F
			A3S2G1F	A4G0F
			A3S2Ga1F	A4G2F
			A3S3	A4G3F
			A3S3F	A4G4
			A3Sg1G1F	A4G4F
			A3Sg2S1	A4Ga1G2F
			A4G0F	A4Ga2G1F
			A4G1	A4Ga2G2F
			A4G2	A4Ga3G1F
			A4G2F	A4Ga4F
			A4G3	A4S1G0
			A4G3F	A4S1G1
			A4G4	A4S1G1F
			A4G4F	A4S1G2
			A4Ga1G2F	A4S1G3
			A4Ga1G3	A4S1G3F
			A4Ga1G3F	A4S1Ga3F
			A4Ga2G1F	A4S2G0
			A4Ga2G2F	A4S2G0F
			A4S1G1F	A4S2G1
			A4S1G2	A4S2G1F
			A4S1G2F	A4S2G2
			A4S1G3	A4S2G2F
			A4S1G3F	A4S2Ga1G1
			A4S1Ga1G2	A4S2Ga1G1F
			A4S1Ga1G2F	A4S2Ga2F
			A4S1Ga2G1F	A4S3G0
			A4S2G0	A4S3G0F
			A4S2G0F	A4S3G1F
			A4S2G1	A4S4
			A4S2G2	A4S4F
			A4S2G2F	A4Sg1G0
			A4S3G0	A4Sg1G1
			A4S3G1	A4Sg1G2
			A4S3G1F	A4Sg1G2F
			A4S3Ga1F	A4Sg1S1G0
			A4S4F	A4Sg1S1G1
			A4Sg1G2	A4Sg1S1Ga1G1F
			A4Sg1S1G1	A4Sg1S2G0
			A4Sg1S1G2	A4Sg1S2Ga1F
			A4Sg1S2G0	A4Sg2G0
			A4Sg1S2G1	A4Sg2S1G1
			A4Sg1S2Ga1	A4Sg3S1F
			A4Sg1S3	M3
			A4Sg2S1G0	M5
			M3	M6
			M4	M7
			M5	M8
			M6	M9
			M7
			M8
			M9
