# Supplementary material for: Glycoprofile Comparison of the SARS-CoV-2 Spike Proteins Expressed in CHO and HEK Cell Lines
Source: Mol Biotechnol. 2024 Oct 1;67(9):3737–52. doi: 10.1007/s12033-024-01288-2 (PMC12413344; doi:10.1007/s12033-024-01288-2)
Supplement: Supplementary file 4 — Supplementary Table S4 Summary of individual glycan species found on CHO-S and HEK Expi293F derived spike protein, from pooled data generated by trypsin and GluC enzymatic digestion. (xlsx 135KB) [file 12033_2024_1288_MOESM4_ESM.xlsx]

## Sheet: Information
Glycoprofile Comparison of the SARS-CoV-2 Spike Proteins Expressed in CHO and HEK Cell Lines
Molecular Biotechnology
Helen L Wright, Caroline Evans, Philip J Jackson, David C James, Kang Lan Tee, Tuck Seng Wong, Mark J Dickman, Jagroop Pandhal
Corresponding Author:
Jagroop Pandhal
Department of Chemical and Biological Engineering, Mappin Street, University of Sheffield, S1 3JD, UK
j.pandhal@sheffield.ac.uk

## Sheet: N Glycans
Supplementary Material Table S4: Summary of individual glycan species found on CHO-S and Expi293F derived spike protein, from pooled data generated by trypsin and GluC enzymatic digestion
HEK Expi293F			CHO-S
A1G0			A1G0
A1G0F			A1G0F
A1G1			A1G0M5F
A1G1F			A1G1
A1S1			A1G1F
A1S1F			A1G1M4
A2G0			A1G1M4F
A2G0B			A1G1M5
A2G0F			A1S1
A2G0FB			A1S1M4
A2G1			A1S1M4F
A2G1B			A1S1M5
A2G1F			A2G0
A2G1FB			A2G0F
A2G2			A2G1
A2G2B			A2G1F
A2G2F			A2G1M4
A2G2FB			A2G1M4F
A2S1G0			A2G1M5				All Venn diagrams created using InteractiVenn
A2S1G0B			A2G1M5F
A2S1G0F			A2G2
A2S1G0FB			A2G2F
A2S1G1			A2G2M4
A2S1G1B			A2G2M4F
A2S1G1F			A2G2M5
A2S1G1FB			A2G2M5F
A2S2			A2Ga1G1F
A2S2B			A2S1G0
A2S2F			A2S1G0F
A2S2FB			A2S1G0M5
M3			A2S1G1
M4			A2S1G1F
M5			A2S1G1M4
M6			A2S1G1M4F
M7			A2S1G1M5
M8			A2S1G1M5F
M9			A2S2
			A2S2F
			A2S2M4F
			A2S2M5F
			A2Sg1G0
			A2Sg1Ga1
			A3G0
			A3G1
			A3G1F
			A3Ga1G1F
			A3G2
			A3G2F
			A3Ga1G2
			A3Ga1G2F
			A3Ga2G1F
			A3G3
			A3G3F
			A3Ga3F
			A3S1G0
			A3S1G0F
			A3S1G1
			A3S1G1F
			A3S1G2
			A3S1G2F
			A3S1Ga1G1
			A3S1Ga2
			A3S2G0
			A3S2G0F
			A3S2G1
			A3S2G1F
			A3S2Ga1
			A3S2Ga1F
			A3S3
			A3S3F
			A3Sg1G1
			A3Sg1G1F
			A3Sg1S1G0
			A3Sg1S1Ga1F
			A3Sg1S2
			A3Sg1S2F
			A3Sg2S1
			A4G0F
			A4G1
			A4G2
			A4G2F
			A4G3
			A4G3F
			A4G4
			A4G4F
			A4Ga1G2F
			A4Ga1G3
			A4Ga1G3F
			A4Ga2G1F
			A4Ga2G2F
			A4Ga3G1F
			A4Ga4F
			A4S1G0
			A4S1G1
			A4S1G1F
			A4S1G2
			A4S1G2F
			A4S1G3
			A4S1G3F
			A4S1Ga1G2
			A4S1Ga1G2F
			A4S1Ga2G1F
			A4S1Ga3F
			A4S2G0
			A4S2G0F
			A4S2G1
			A4S2G1F
			A4S2G2
			A4S2G2F
			A4S2Ga1G1
			A4S2Ga1G1F
			A4S2Ga2F
			A4S3G0
			A4S3G0F
			A4S3G1
			A4S3G1F
			A4S3Ga1F
			A4S4
			A4S4F
			A4Sg1G0
			A4Sg1G1
			A4Sg1G2
			A4Sg1G2F
			A4Sg1S1G0
			A4Sg1S1G1
			A4Sg1S1G2
			A4Sg1S1Ga1G1F
			A4Sg1S2G0
			A4Sg1S2G1
			A4Sg1S2Ga1
			A4Sg1S2Ga1F
			A4Sg1S3
			A4Sg2G0
			A4Sg2S1G0
			A4Sg2S1G1
			A4Sg3S1F
			M3
			M4
			M5
			M6
			M7
			M8
			M9
