# Supplementary material for: Glycoprofile Comparison of the SARS-CoV-2 Spike Proteins Expressed in CHO and HEK Cell Lines
Source: Mol Biotechnol. 2024 Oct 1;67(9):3737–52. doi: 10.1007/s12033-024-01288-2 (PMC12413344; doi:10.1007/s12033-024-01288-2)
Supplement: Supplementary file 5 — Supplementary Table S5 Tables of glycan species found at N-glycosylation site N706 in CHO-S and HEK Expi293F derived spike protein (xlsx 132KB) [file 12033_2024_1288_MOESM5_ESM.xlsx]

## Sheet: Information
Glycoprofile Comparison of the SARS-CoV-2 Spike Proteins Expressed in CHO and HEK Cell Lines
Molecular Biotechnology
Helen L Wright, Caroline Evans, Philip J Jackson, David C James, Kang Lan Tee, Tuck Seng Wong, Mark J Dickman, Jagroop Pandhal
Corresponding Author:
Jagroop Pandhal
Department of Chemical and Biological Engineering, Mappin Street, University of Sheffield, S1 3JD, UK
j.pandhal@sheffield.ac.uk

## Sheet: N706 CHO-S
Supplementary Material Table S5: Table of glycan species found at N-glycosylation site N706 in CHO-S derived spike protein.
Peptide Sequence	Modification	Site	Delta (ppm)	Confidence Score	RT	M/Z	Charge State	Mono Mass Exp.	Ratio (CHO-GluC-1/CHO-GluC-3)	Ratio (CHO-Gluc-2/CHO-GluC-3)	Avg MS Area: CHO-GluC-1	Avg MS Area: CHO-Gluc-2	Avg MS Area: CHO-GluC-3
NSVAYSNNSIAIPTNFTISVTTE	A4S2G1F	~N706	-5.38	99.2	62.58	1788.74	3	5361.2	0.97	1	728873	753387	749817
NSVAYSNNSIAIPTNFTISVTTEILPVSMTKTSVDCTMYICGDSTECSNLLLQYGSFCTQLNRALTGIAVEQD	A1G0F	~N706	-9.89	80.3	79.76	1858.22	5	9281.04	1.08	0.68	784004	494128	729056
Site N706 data for CHO spike protein acquired from GluC digestion only
Confidence filtering parameters used for publication were:
+/-5 ppm Delta mass deviation
≥ 95% confidence score
MS attribution of glycan A4S2G1F at N706 in CHO-S expressed spike protein

## Sheet: N706 HEK Expi293F
Supplementary Material Table S5: Table of glycan species found at N-glycosylation site N706 in HEK Expi293F derived spike protein.
Peptide Sequence	Modification	Site	Delta (ppm)	Confidence Score	RT	M/Z	Charge State	Mono Mass Exp.	Ratio (HEK-T1/HEK-T3)	Ratio (HEK-T2/HEK-T3)	Avg MS Area: HEK-T1	Avg MS Area: HEK-T2	Avg MS Area: HEK-T3
VYSTGSNVFQTRAGCLIGAEHVNNSYECDIPIGAGICASYQTQTNSPASVASQSIIAYTMSLGAENSVAYSNNSIAIPTNFTISVTTEILPVSMTKTSVDCTMYICGDSTECSNLLLQYGSFCTQLNRALTGIAVEQDKNTQEVFAQVKQIYKTPPIKDFGGFNFSQILPDPSK	Unglycosylated	N706	75.95	0	51.95	904.787	21	0	0	9999.99	0	3696307	0
NSVAYSNNSIAIPTNFTISVTTEILPVSMTKTSVDCTMYICGDSTECSNLLLQYGSFCTQLNR	A2G1F	~N706	-0.03	80.3	69.21	1731.56	5	0	0.88	1.16	2547620	3374378	2896810
Site N706 data for HEK spike protein acquired from Trypsin digestion only
Confidence filtering parameters used for publication were:
+/-5 ppm Delta mass deviation
≥ 95% confidence score
MS attribution of glycan A2G1F at N706 in HEK Expi293F expressed spike protein
